# Supplementary material for: Revealing Relationships Among Cognitive Functions Using Functional Connectivity and a Large-Scale Meta-Analysis Database
Source: Front Hum Neurosci. 2020 Jan 10;13:457. doi: 10.3389/fnhum.2019.00457 (PMC6965330; doi:10.3389/fnhum.2019.00457)
Supplement: Supplementary file 3 [file Table_3.XLSX]

## Sheet: 109_cognitive_functions
Supplementary Table 3: The 109 cognitive terms selected on the basis of the χ2 test. These terms were finally considered in the present study and used in the main analyses.
ID	Concept Name
242	emotion
58	attention
411	memory
440	movement
470	pain
8	action
559	reward
377	language
384	learning
688	working memory
556	retrieval
564	risk
533	reading
167	context
278	fear
198	decision
373	judgment
352	integration
42	anxiety
199	decision making
628	stress
402	loss
135	cognitive control
129	choice
40	anticipation
552	response inhibition
408	meaning
303	goal
605	sleep
147	comprehension
603	skill
354	intention
274	facial expression
47	arousal
148	concept
535	recall
253	empathy
568	rule
444	naming
257	episodic memory
534	reasoning
207	default mode network
297	gaze
405	maintenance
396	listening
245	emotion regulation
276	familiarity
615	spatial attention
574	selective attention
584	semantic processing
606	social cognition
695	motor imagery
345	inference
573	search
502	planning
103	belief
263	executive function
654	uncertainty
446	navigation
426	metaphor
649	thought
270	extinction
525	prosody
619	speech perception
197	deception
336	impulsivity
692	memory encoding
643	task switching
626	strategy
647	theory of mind
601	short term memory
582	semantic memory
421	mental rotation
445	narrative
317	habit
145	communication
553	response selection
381	language processing
91	autobiographical memory
230	eating
163	consciousness
498	phonological processing
164	consolidation
635	sustained attention
262	executive control
353	intelligence
415	memory retrieval
618	spatial working memory
264	expectancy
678	visual search
591	sentence comprehension
668	visual attention
433	motor control
555	retention
541	rehearsal
419	mental imagery
639	syntax
594	sequence learning
693	associative memory
343	induction
621	speech production
272	face perception
326	humor
526	prospective memory
545	remembering
248	emotional expression
436	motor learning
410	melody
460	object recognition
