# Supplementary material for: Revealing Relationships Among Cognitive Functions Using Functional Connectivity and a Large-Scale Meta-Analysis Database
Source: Front Hum Neurosci. 2020 Jan 10;13:457. doi: 10.3389/fnhum.2019.00457 (PMC6965330; doi:10.3389/fnhum.2019.00457)
Supplement: Supplementary file 4 [file Table_4.XLSX]

## Sheet: parcel-to-CFM
Supplementary Table 4: Parcel-to-cognitive function map (CFM) resting-state functional connectivities (RSFCs). The cognitive functions corresponding to the CFMs were sorted by the abstract values of the RSFCs shown on the right. Note that the RSFCs of parcel 30 are not available because this parcel is empty.
parcel_1		parcel_2		parcel_3		parcel_4		parcel_5		parcel_6		parcel_7		parcel_8		parcel_9		parcel_10		parcel_11		parcel_12		parcel_13		parcel_14		parcel_15		parcel_16		parcel_17		parcel_18		parcel_19		parcel_20		parcel_21		parcel_22		parcel_23		parcel_24		parcel_25
theory of mind	0.326274	pain	0.360746	rule	0.44561	uncertainty	0.411535	reasoning	0.169601	context	0.344823	navigation	0.351838	face perception	0.517564	familiarity	0.309629	thought	0.337881	motor imagery	0.374012	retention	0.374418	anticipation	0.435699	pain	0.216545	speech perception	0.469445	semantic processing	-0.174211	anticipation	0.282007	decision	0.257218	motor imagery	0.314163	concept	0.321474	motor imagery	0.455008	face perception	0.225993	theory of mind	0.335485	motor imagery	0.462844	mental imagery	0.487975
belief	0.303479	reward	0.248796	phonological processing	0.414049	prospective memory	0.364611	memory retrieval	0.16865	uncertainty	0.305567	episodic memory	0.308496	object recognition	0.517274	concept	0.304783	remembering	0.327788	skill	0.274903	skill	0.33057	learning	0.419082	motor imagery	0.216127	speech production	0.46727	prospective memory	0.168061	sleep	0.226358	response inhibition	0.254701	movement	0.248532	judgment	0.292779	skill	0.356129	object recognition	0.156703	belief	0.329513	movement	0.38403	spatial attention	0.399494
default mode network	0.302278	anticipation	0.248535	maintenance	0.40681	reasoning	0.351422	planning	0.165015	emotion regulation	0.304376	language	-0.251875	gaze	0.467667	narrative	0.301122	navigation	0.312097	movement	0.263218	movement	0.307368	emotion regulation	0.310472	movement	0.196214	melody	0.437082	meaning	-0.156938	reward	0.204626	empathy	0.252883	retrieval	-0.225042	retrieval	0.283412	movement	0.327354	memory encoding	0.138053	inference	0.305481	spatial working memory	0.354737	search	0.39384
narrative	0.301929	empathy	0.239608	planning	0.396521	intelligence	0.33908	judgment	0.163255	deception	0.295794	thought	0.245011	spatial attention	0.460486	judgment	0.285855	episodic memory	0.271256	melody	0.205567	motor imagery	0.297445	pain	0.295903	motor control	0.185576	integration	0.405671	response inhibition	0.15284	eating	0.203927	anticipation	0.246662	reasoning	-0.223196	familiarity	0.27817	action	0.246004	facial expression	0.118083	narrative	0.277276	skill	0.301947	visual search	0.3829
autobiographical memory	0.28698	motor control	0.229726	cognitive control	0.386807	cognitive control	0.32322	phonological processing	0.15642	intelligence	0.280774	memory retrieval	0.224317	naming	0.384085	belief	0.27452	deception	-0.239956	speech production	0.203436	speech production	0.287311	eating	0.261239	reasoning	-0.17941	prosody	0.383499	naming	-0.145747	learning	0.196241	cognitive control	0.227439	memory	-0.214408	narrative	0.277559	memory	-0.226463	gaze	0.110567	intelligence	0.262277	action	0.288303	navigation	0.381719
intention	0.279127	fear	0.227344	working memory	0.369386	planning	0.270876	task switching	0.155746	visual attention	-0.275482	reading	-0.222714	mental imagery	0.382958	theory of mind	0.271171	autobiographical memory	0.217867	retention	0.200649	motor control	0.207344	empathy	0.258078	melody	0.174244	movement	0.378306	metaphor	-0.142521	risk	0.168171	working memory	0.225674	motor control	0.196635	memory	0.270641	spatial working memory	0.22536	associative memory	0.108849	intention	0.253439	retrieval	-0.262541	visual attention	0.339041
familiarity	0.250352	reading	-0.197374	task switching	0.362188	deception	0.2635	retrieval	0.154879	decision	0.266751	autobiographical memory	0.221031	search	0.370531	default mode network	0.269963	visual attention	0.215649	motor control	0.191082	speech perception	0.2003	reward	0.257441	strategy	-0.161347	listening	0.363688	language	-0.136966	loss	0.167204	pain	0.224447	deception	-0.191355	reasoning	0.267936	retention	0.225065	reading	0.103609	default mode network	0.253048	gaze	0.254409	emotion regulation	-0.322023
judgment	0.243223	arousal	0.19576	decision	0.331193	response inhibition	0.260062	rule	0.153413	cognitive control	0.256282	naming	-0.219468	visual search	0.362533	autobiographical memory	0.268088	working memory	-0.215023	motor learning	0.185055	retrieval	-0.195956	loss	0.233071	speech production	0.156914	motor control	0.290876	concept	-0.134099	stress	0.160619	rule	0.216081	response inhibition	-0.189928	semantic processing	0.260259	retrieval	-0.22064	naming	0.102462	uncertainty	0.239566	memory	-0.251213	selective attention	0.298521
retrieval	0.236612	short term memory	-0.191718	goal	0.326152	belief	0.233846	semantic processing	0.150503	reasoning	0.252039	prospective memory	0.215798	reading	0.354671	intention	0.256097	cognitive control	-0.21307	working memory	-0.181928	reasoning	-0.195769	response inhibition	0.227421	memory	-0.149419	skill	0.29058	recall	-0.130951	emotion regulation	0.155716	phonological processing	0.203154	cognitive control	-0.188407	semantic memory	0.228547	motor control	0.202829	emotional expression	0.0989333	reasoning	0.231434	reasoning	-0.237036	empathy	-0.292494
memory	0.235596	response inhibition	0.18032	context	0.323823	rule	0.233587	meaning	0.149937	expectancy	0.23269	remembering	0.205917	response inhibition	-0.306382	retrieval	0.25513	maintenance	-0.21251	speech perception	0.174415	memory	-0.195426	arousal	0.209555	retrieval	-0.145477	reasoning	-0.286187	comprehension	-0.12997	pain	0.155132	expectancy	0.196521	retention	0.187398	comprehension	0.225957	motor learning	0.201599	attention	0.096322	emotion	0.219827	retention	0.236226	uncertainty	-0.280804
intelligence	0.226676	reasoning	-0.179504	meaning	0.312409	visual attention	-0.222531	working memory	0.148576	spatial attention	-0.227335	skill	-0.205645	facial expression	0.296917	comprehension	0.251005	rule	-0.212069	strategy	-0.168238	memory retrieval	-0.18059	consolidation	0.209522	judgment	-0.144257	motor imagery	0.285085	reading	-0.128716	choice	0.151842	maintenance	0.19561	judgment	-0.182373	decision	0.224044	speech production	0.198854	spatial attention	0.0924822	judgment	0.218339	motor control	0.232217	narrative	-0.269488
uncertainty	0.222574	movement	0.177876	visual attention	-0.242153	naming	-0.216478	concept	0.14608	metaphor	0.21624	meaning	-0.201101	cognitive control	-0.289895	recall	0.247547	planning	-0.210263	integration	0.16528	strategy	-0.176248	risk	0.207723	task switching	-0.143793	memory	-0.282989	phonological processing	-0.127948	arousal	0.147943	context	0.188422	intelligence	-0.179797	meaning	0.217592	memory retrieval	-0.198686	action	0.0814282	familiarity	0.204336	context	-0.214546	decision	-0.265887
emotion	0.208375	speech production	0.176853	expectancy	0.236782	decision making	0.205295	context	0.141094	response inhibition	0.215243	phonological processing	-0.200383	prospective memory	-0.288471	memory	0.242471	response inhibition	-0.202505	cognitive control	-0.16155	prospective memory	-0.167452	sequence learning	0.206642	sustained attention	0.141612	retrieval	-0.270389	sentence comprehension	-0.123085	response inhibition	0.143985	emotion regulation	0.184888	context	-0.176899	memory retrieval	0.214371	reasoning	-0.196113	extinction	0.0798375	comprehension	0.183133	visual attention	0.214129	attention	0.263118
remembering	0.207787	judgment	-0.168156	semantic processing	0.233526	decision	0.202307	decision	0.135501	gaze	-0.214767	action	-0.193055	attention	0.276766	inference	0.225821	expectancy	-0.196439	memory retrieval	-0.160248	naming	0.157058	anxiety	0.199174	working memory	-0.140501	syntax	0.258001	response selection	0.123042	fear	0.140606	autobiographical memory	-0.17187	belief	-0.175893	intention	0.212519	strategy	-0.177375	pain	-0.0758105	autobiographical memory	0.176667	choice	-0.213058	deception	-0.26073
movement	-0.203862	memory	-0.157383	memory retrieval	0.233361	facial expression	-0.192398	memory	0.131475	choice	0.21196	default mode network	0.188946	selective attention	0.266651	emotion	0.225338	mental imagery	0.176443	reasoning	-0.159624	motor learning	0.156543	choice	0.198666	speech perception	0.136538	pain	0.251862	integration	-0.122138	consolidation	0.117596	deception	0.16436	working memory	-0.174803	recall	0.203255	speech perception	0.171003	language	0.0727322	movement	-0.170197	deception	-0.20427	decision making	-0.25589
concept	0.201024	melody	0.156687	reasoning	0.223881	working memory	0.191249	strategy	0.129313	judgment	0.204429	metaphor	-0.181162	memory retrieval	-0.264771	intelligence	0.21699	emotion regulation	-0.174207	listening	0.156519	cognitive control	-0.15582	sleep	0.19782	rule	-0.136198	communication	0.223945	cognitive control	0.118165	empathy	0.116479	response selection	0.159676	emotion regulation	-0.174073	belief	0.200105	gaze	0.170166	visual search	0.0717671	deception	0.164577	cognitive control	-0.202931	choice	-0.250894
reasoning	0.200886	attention	-0.156088	strategy	0.217635	memory retrieval	0.191033	gaze	-0.124274	mental imagery	-0.203157	memory	0.179234	uncertainty	-0.264358	semantic memory	0.213695	default mode network	0.16055	pain	0.154584	melody	0.155412	stress	0.191049	motor learning	0.127768	memory retrieval	-0.221362	language processing	-0.112137	short term memory	-0.114997	visual attention	-0.157815	decision	-0.172461	intelligence	0.180239	integration	0.165178	decision making	-0.0666164	retrieval	0.164063	memory retrieval	-0.202443	metaphor	-0.250624
thought	0.194852	sequence learning	0.145401	metaphor	0.203161	choice	0.185412	visual attention	-0.120493	intention	0.197627	movement	-0.165376	deception	-0.249931	remembering	0.191622	action	-0.154816	memory	-0.151681	working memory	-0.147179	speech production	0.177681	phonological processing	-0.125151	judgment	-0.218743	sleep	0.108659	spatial attention	-0.114422	learning	0.157397	decision making	-0.171806	theory of mind	0.177785	cognitive control	-0.163051	response inhibition	-0.0665007	impulsivity	0.162112	decision	-0.20107	context	-0.248073
comprehension	0.192353	strategy	-0.14413	response selection	0.200034	emotional expression	-0.184441	melody	-0.120371	narrative	0.192152	visual attention	0.163779	decision	-0.245204	reasoning	0.190922	goal	-0.154128	retrieval	-0.147176	integration	0.145536	fear	0.177603	attention	-0.125101	episodic memory	-0.211176	intelligence	0.10747	impulsivity	0.114142	default mode network	-0.152374	uncertainty	-0.171533	phonological processing	0.177554	prospective memory	-0.16218	reward	-0.0657928	decision making	0.160955	eating	-0.200776	response inhibition	-0.242823
social cognition	0.178791	semantic processing	-0.142226	sentence comprehension	0.199095	reading	-0.176922	speech perception	-0.113616	prospective memory	0.18783	speech production	-0.159142	visual attention	0.243932	semantic processing	0.190066	memory	0.150388	rule	-0.142108	pain	0.144552	facial expression	0.155628	reading	-0.124807	strategy	-0.209288	working memory	0.107164	sequence learning	0.10949	remembering	-0.150944	memory retrieval	-0.167081	default mode network	0.175705	judgment	-0.157724	melody	-0.0632551	visual search	-0.157164	decision making	-0.200069	pain	-0.241805
spatial working memory	-0.175895	mental imagery	-0.140107	deception	0.175404	gaze	-0.17626	memory encoding	0.113372	spatial working memory	-0.182374	motor imagery	-0.15288	emotion regulation	-0.242279	thought	0.189989	language	-0.14938	attention	-0.140029	planning	-0.141451	mental imagery	-0.15527	skill	0.123547	rehearsal	0.204024	learning	0.106731	decision making	0.106765	language	0.145059	skill	0.165249	context	0.173188	intelligence	-0.157639	mental rotation	0.0615098	navigation	-0.156507	uncertainty	-0.199004	reasoning	-0.241393
visual search	-0.175701	search	-0.138759	language	0.166611	movement	-0.175463	goal	0.113226	meaning	0.181294	memory encoding	-0.143757	expectancy	-0.234956	metaphor	0.188154	phonological processing	-0.149319	prosody	0.137529	episodic memory	-0.140951	habit	0.149169	retention	0.120397	belief	-0.195982	syntax	-0.106672	gaze	-0.105056	consolidation	0.142655	strategy	-0.160136	metaphor	0.171073	uncertainty	-0.156547	anticipation	-0.0601545	memory	0.15511	judgment	-0.19551	belief	-0.239448
decision making	0.172772	concept	-0.135667	response inhibition	0.165857	expectancy	0.171834	semantic memory	0.112343	navigation	-0.178132	emotion regulation	-0.140438	decision making	-0.232642	humor	0.179342	reasoning	-0.143377	response inhibition	-0.13103	context	-0.14045	short term memory	-0.144452	planning	-0.11317	default mode network	-0.194055	listening	-0.10433	naming	-0.104781	speech production	0.140871	rule	-0.159357	movement	-0.164568	melody	0.15449	choice	-0.0579426	spatial working memory	-0.152568	prospective memory	-0.192341	expectancy	-0.237681
mental rotation	-0.170678	language	-0.135111	autobiographical memory	-0.165642	maintenance	0.170422	familiarity	0.10547	decision making	0.17476	rehearsal	-0.137146	choice	-0.230139	navigation	-0.161857	decision	-0.143365	decision	-0.130085	uncertainty	-0.139936	visual attention	-0.14187	memory retrieval	-0.110731	action	0.182304	speech perception	-0.10363	executive control	0.098571	reward	0.134491	narrative	-0.159072	motor control	-0.156104	decision making	-0.148964	speech production	-0.057929	metaphor	0.145297	intelligence	-0.187023	gaze	0.236515
action	-0.169809	naming	-0.132738	executive function	0.165196	retrieval	0.169565	fear	-0.10517	belief	0.168494	context	-0.136822	pain	-0.226471	language processing	0.156945	task switching	-0.138653	eating	-0.130009	task switching	-0.13982	motor control	0.139099	cognitive control	-0.110276	retention	0.180938	sequence learning	0.100496	mental imagery	-0.0950472	social cognition	-0.134038	task switching	-0.151194	inference	0.15501	deception	-0.147063	mental imagery	0.0557289	social cognition	0.141547	reward	-0.183561	comprehension	-0.236177
inference	0.16904	motor imagery	0.129153	gaze	-0.162159	spatial attention	-0.169227	maintenance	0.100537	visual search	-0.167466	language processing	-0.134815	memory encoding	0.226218	response selection	-0.155101	associative memory	0.137794	context	-0.129054	listening	0.138755	spatial attention	-0.139036	intelligence	-0.107451	intelligence	-0.17788	risk	0.0999559	anxiety	0.0940168	choice	0.133046	spatial working memory	0.149424	spatial attention	-0.152866	choice	-0.146348	search	0.055123	executive function	-0.140988	belief	-0.181036	emotion	-0.234703
recall	0.166264	speech perception	0.125104	social cognition	-0.152293	emotion regulation	0.168662	sentence comprehension	0.100383	retrieval	0.167242	sentence comprehension	-0.134227	reasoning	-0.225111	working memory	-0.154157	empathy	-0.1375	deception	-0.126376	rule	-0.13525	impulsivity	0.1323	context	-0.106376	familiarity	-0.175833	impulsivity	0.0997488	visual search	-0.0928978	planning	0.128893	theory of mind	-0.148766	deception	0.15222	belief	-0.145192	cognitive control	-0.0540233	response selection	-0.137744	strategy	-0.172647	listening	-0.229435
executive function	-0.163833	response selection	0.124235	arousal	-0.151668	associative memory	-0.167749	eating	0.0945238	phonological processing	0.16396	object recognition	-0.133244	reward	-0.224889	visual search	-0.153392	pain	-0.13716	planning	-0.125805	navigation	-0.133147	prosody	0.128848	maintenance	-0.106299	motor learning	0.164652	prosody	-0.0956886	action	-0.0886501	prosody	0.126032	choice	-0.148483	gaze	-0.150355	episodic memory	-0.144108	uncertainty	-0.0481418	concept	0.135807	response inhibition	-0.171978	intention	-0.229226
spatial attention	-0.163219	retrieval	-0.123915	retrieval	0.149649	speech production	-0.167668	cognitive control	0.0938678	rule	0.161585	retrieval	0.132665	retrieval	-0.220385	meaning	0.15335	response selection	-0.135493	prospective memory	-0.125151	action	0.129375	attention	-0.128519	memory encoding	-0.105484	attention	-0.16415	uncertainty	0.0954283	reading	-0.0875642	gaze	-0.125918	prospective memory	-0.146153	visual search	-0.149777	response inhibition	-0.143401	consciousness	0.0476815	mental rotation	-0.134687	speech production	0.169925	reward	-0.22909
motor control	-0.158639	memory encoding	-0.121103	fear	-0.137531	response selection	0.161363	spatial attention	-0.0930839	planning	0.157163	strategy	0.126533	planning	-0.219136	movement	-0.153068	context	-0.125221	navigation	-0.12236	decision	-0.12822	emotional expression	0.125979	belief	-0.104056	uncertainty	-0.163479	short term memory	-0.0947875	attention	-0.087405	task switching	0.122816	intention	-0.140406	autobiographical memory	0.148407	listening	0.137592	deception	-0.046316	motor control	-0.131693	emotion regulation	-0.167132	cognitive control	-0.228671
humor	0.158499	familiarity	-0.117534	facial expression	-0.135018	mental imagery	-0.159763	mental imagery	-0.0912557	motor imagery	-0.15501	listening	-0.120294	anticipation	-0.21794	mental rotation	-0.148953	executive function	-0.123208	spatial working memory	0.118015	goal	-0.127795	cognitive control	0.120805	prosody	0.102586	prospective memory	-0.162141	reward	0.0943765	object recognition	-0.086005	metaphor	0.121359	visual attention	0.140257	sentence comprehension	0.145791	decision	-0.137415	semantic processing	0.0462184	emotion regulation	0.131318	melody	0.166528	intelligence	-0.225879
semantic memory	0.157211	sleep	0.117193	emotional expression	-0.13452	intention	0.159222	movement	-0.0903485	emotion	0.152322	expectancy	-0.116628	empathy	-0.212078	spatial working memory	-0.14526	intelligence	-0.122881	action	0.110176	decision making	-0.125502	executive control	0.120006	semantic processing	-0.10199	navigation	-0.159802	associative memory	-0.092049	cognitive control	0.0859096	executive function	0.117158	speech production	0.13991	mental imagery	-0.145367	eating	-0.125818	prospective memory	-0.0448856	spatial attention	-0.131155	risk	-0.163451	judgment	-0.215436
response selection	-0.144757	narrative	-0.117006	concept	0.132444	face perception	-0.158479	recall	0.0885178	movement	-0.151473	inference	-0.108246	context	-0.206067	decision making	0.137548	meaning	-0.122176	executive control	-0.109637	intelligence	-0.124992	motor learning	0.11764	integration	0.100404	empathy	0.153535	anticipation	0.0916766	decision	0.0786434	episodic memory	-0.112785	planning	-0.135278	task switching	0.140431	prosody	0.123196	short term memory	0.0446429	working memory	-0.129637	motor learning	0.162757	theory of mind	-0.213167
prospective memory	0.14242	anxiety	0.116788	reading	0.132231	goal	0.158321	motor control	-0.0877479	maintenance	0.148435	concept	-0.105764	short term memory	0.188122	action	-0.136412	metaphor	-0.11675	task switching	-0.10694	belief	-0.123141	listening	0.113916	language	-0.100279	facial expression	0.151991	melody	-0.0899403	face perception	-0.078077	meaning	0.111688	emotion	-0.132177	uncertainty	0.139058	reward	-0.123187	recall	0.0435487	mental imagery	-0.127839	episodic memory	-0.161692	prosody	-0.210532
mental imagery	-0.141181	habit	0.116727	emotion regulation	0.131362	speech perception	-0.151723	motor imagery	-0.0865489	reward	0.14789	semantic processing	-0.105546	maintenance	-0.184322	attention	-0.13432	semantic memory	0.114767	intelligence	-0.102208	judgment	-0.12227	gaze	-0.112874	meaning	-0.0961249	naming	0.150592	consolidation	0.0886057	uncertainty	0.0747604	executive control	0.110913	speech perception	0.129359	navigation	-0.136492	context	-0.122923	decision	-0.0427519	thought	0.12671	speech perception	0.161329	concept	-0.207014
impulsivity	0.139359	theory of mind	-0.116474	judgment	0.129429	visual search	-0.151487	narrative	0.0864987	semantic processing	0.145722	face perception	-0.103475	intelligence	-0.180406	executive control	-0.130045	consolidation	-0.110549	syntax	0.102137	prosody	0.120908	decision making	0.110791	decision	-0.0941979	decision making	-0.146067	loss	0.0874277	visual attention	-0.0746834	spatial attention	-0.109555	eating	-0.127961	spatial working memory	-0.133961	default mode network	-0.120314	consolidation	-0.0406672	action	-0.123416	loss	-0.156694	language processing	-0.20614
episodic memory	0.138034	meaning	-0.115034	memory encoding	0.127967	search	-0.151007	facial expression	-0.0846935	working memory	0.143594	pain	-0.103111	action	0.172389	mental imagery	-0.12942	reading	-0.108166	judgment	-0.10085	response inhibition	-0.119554	visual search	-0.110522	listening	0.0940921	task switching	-0.145721	eating	0.0857289	spatial working memory	-0.0725577	familiarity	-0.107842	learning	-0.123605	language processing	0.126969	working memory	-0.118364	fear	0.0403955	humor	0.12211	impulsivity	-0.148361	consolidation	-0.204741
language processing	0.132749	autobiographical memory	-0.114389	default mode network	-0.127246	motor imagery	-0.147203	integration	-0.0834308	concept	0.140969	motor control	-0.101529	response selection	-0.170842	social cognition	0.129404	recall	0.107838	goal	-0.0994799	choice	-0.119194	melody	0.110308	concept	-0.0931696	autobiographical memory	-0.144959	deception	0.0835767	retention	-0.0704833	mental imagery	-0.102463	executive control	-0.121449	pain	-0.122815	thought	-0.114012	emotion regulation	-0.039853	remembering	0.121657	narrative	-0.146762	meaning	-0.202551
metaphor	0.130708	task switching	-0.114139	action	0.125181	task switching	0.146945	learning	0.0816925	search	-0.134815	empathy	-0.100707	working memory	-0.169595	motor control	-0.124143	familiarity	0.106347	maintenance	-0.098598	attention	-0.114367	search	-0.108831	short term memory	-0.0930409	theory of mind	-0.144551	choice	0.082907	emotional expression	0.0684631	sequence learning	0.101714	melody	0.120714	emotion	0.118681	rule	-0.110734	spatial working memory	0.0386546	language processing	0.120771	integration	0.146622	anticipation	-0.200918
working memory	-0.129557	belief	-0.113856	mental imagery	-0.124585	object recognition	-0.144477	communication	-0.0773275	retention	-0.12778	motor learning	-0.0991128	sleep	-0.16538	executive function	-0.122476	skill	-0.103903	choice	-0.0985193	deception	-0.114022	expectancy	0.108042	intention	-0.091201	thought	-0.140712	pain	0.0820513	habit	0.0673051	motor control	0.100884	episodic memory	-0.119812	remembering	0.1176	autobiographical memory	-0.109105	executive control	0.038634	search	-0.118963	learning	-0.143068	retrieval	-0.198274
deception	0.12921	choice	0.109038	remembering	-0.122228	motor control	-0.142525	prosody	-0.0763261	task switching	0.123882	maintenance	-0.0963015	language	0.162767	spatial attention	-0.121265	emotional expression	0.100197	decision making	-0.0974952	anxiety	0.10602	navigation	-0.0974702	anxiety	0.0838304	intention	-0.138135	emotional expression	-0.0807663	prospective memory	0.0647269	theory of mind	-0.100096	reward	-0.118664	planning	0.116241	communication	0.108537	empathy	-0.0385575	prospective memory	0.116215	intention	-0.140347	recall	-0.183886
choice	0.126727	intention	-0.108424	spatial attention	-0.122197	language	-0.135763	anxiety	-0.0745243	impulsivity	0.123843	consolidation	-0.0959195	task switching	-0.161842	impulsivity	0.121101	sentence comprehension	-0.0997017	risk	-0.0972776	eating	-0.100161	object recognition	-0.0968351	narrative	-0.0824406	planning	-0.135087	action	-0.0804891	response selection	0.0625831	eating	0.0989081	maintenance	-0.114686	emotion regulation	0.115764	narrative	-0.107548	anxiety	0.0379442	sequence learning	-0.111164	working memory	-0.139227	arousal	-0.182525
semantic processing	0.124361	consolidation	0.107343	search	-0.117907	judgment	0.13329	arousal	-0.0742357	theory of mind	0.116002	rule	-0.0945698	rule	-0.158883	episodic memory	0.120733	executive control	-0.0991516	memory encoding	-0.0947852	default mode network	-0.0983592	response selection	0.0965752	theory of mind	-0.0813506	search	-0.134474	motor imagery	-0.0801564	search	-0.061915	sentence comprehension	0.0956567	gaze	0.114372	episodic memory	0.112381	emotion regulation	-0.106447	remembering	0.0367334	learning	-0.106391	emotion	-0.138903	prospective memory	-0.173467
navigation	-0.123974	phonological processing	-0.105605	stress	-0.113311	skill	-0.130608	pain	-0.0720719	mental rotation	-0.112818	semantic memory	0.0941371	narrative	-0.154394	maintenance	-0.118039	uncertainty	-0.0963782	sustained attention	0.0941996	induction	0.0978748	mental rotation	-0.0904815	deception	-0.0779702	deception	-0.132684	familiarity	-0.0799204	emotion	0.059202	sleep	0.0911038	pain	0.110741	motor imagery	-0.111437	intention	-0.105797	judgment	-0.036541	object recognition	-0.104475	thought	-0.13876	fear	-0.171934
motor imagery	-0.123752	prosody	0.102959	thought	-0.108295	strategy	0.126921	listening	-0.0713053	sentence comprehension	0.111322	decision	-0.0931444	belief	-0.147815	arousal	0.11394	stress	0.0963516	search	-0.0927602	facial expression	0.0977407	speech perception	0.0895033	visual attention	0.0775968	impulsivity	-0.131802	anxiety	-0.0792328	motor imagery	-0.0590478	listening	0.0874223	concept	-0.110411	search	-0.110908	pain	0.103454	motor control	-0.0357603	recall	0.0979086	default mode network	-0.138324	object recognition	0.169898
search	-0.123097	comprehension	-0.101212	associative memory	-0.106426	anxiety	-0.126454	visual search	-0.0705342	selective attention	-0.110897	prosody	-0.0905968	emotional expression	0.144693	pain	-0.112059	movement	-0.0910634	uncertainty	-0.0911386	semantic memory	-0.0941187	memory	-0.0892635	prospective memory	-0.0775636	habit	0.128041	remembering	-0.0788994	mental rotation	-0.0583298	language processing	0.086247	semantic memory	-0.109352	short term memory	0.110354	syntax	0.102715	listening	-0.0356499	meaning	0.096614	theory of mind	-0.135342	sentence comprehension	-0.1695
attention	-0.115228	visual search	-0.0994029	executive control	0.106	memory	0.122212	comprehension	0.0694971	language	0.110846	integration	-0.087913	judgment	-0.144285	sentence comprehension	0.104287	learning	-0.0860662	mental imagery	-0.0901526	maintenance	-0.0916729	decision	0.0881327	metaphor	-0.0770673	anxiety	0.126981	decision making	0.0751443	deception	0.0563396	decision making	0.0862047	metaphor	-0.10926	decision making	0.110181	navigation	-0.102399	language processing	-0.0344659	naming	-0.0964735	spatial attention	0.134982	integration	-0.163511
pain	-0.110525	stress	0.0992825	anxiety	-0.105087	syntax	-0.122182	rehearsal	0.0692622	motor control	-0.110463	deception	-0.0870964	thought	-0.140993	search	-0.10366	social cognition	0.0837539	impulsivity	-0.0855391	theory of mind	-0.0916356	familiarity	-0.0876929	spatial working memory	0.0752406	choice	-0.1267	speech production	-0.0735869	memory encoding	-0.0555428	fear	0.0846806	attention	-0.108019	executive function	-0.109379	mental rotation	0.10116	autobiographical memory	0.0330209	selective attention	-0.0953771	rule	-0.133469	inference	-0.163159
skill	-0.108591	sustained attention	0.0980721	comprehension	0.0918763	default mode network	0.121082	reading	0.0692403	eating	0.110304	sequence learning	-0.0820218	consciousness	0.137869	deception	0.100908	rehearsal	-0.0798459	loss	-0.0837435	syntax	0.0913668	integration	0.0872839	uncertainty	-0.0742872	semantic memory	-0.121185	memory encoding	-0.0728038	working memory	0.0554811	thought	-0.0845098	phonological processing	-0.106824	thought	0.108947	theory of mind	-0.0980648	response selection	-0.0317166	attention	-0.0940271	mental rotation	0.128126	impulsivity	-0.162672
gaze	-0.10538	decision making	0.0970038	navigation	-0.0908875	theory of mind	0.120292	empathy	-0.0678218	comprehension	0.10751	social cognition	0.0805912	goal	-0.131734	uncertainty	0.100794	judgment	-0.0771266	communication	0.0820709	impulsivity	-0.0904851	deception	0.0816976	habit	0.0739606	working memory	-0.11606	goal	0.0727996	inference	-0.0496487	memory	-0.0841493	default mode network	-0.105342	visual attention	-0.108049	emotion	-0.0946392	prosody	-0.0310008	choice	0.0935397	anticipation	-0.126399	familiarity	-0.162238
selective attention	-0.10477	executive function	0.0950963	impulsivity	-0.0904397	action	-0.11859	sleep	0.0675249	memory	0.105167	retention	-0.0756319	learning	-0.127961	goal	-0.0977948	speech production	-0.0770104	phonological processing	-0.0807424	thought	-0.0868667	rehearsal	0.0809439	sentence comprehension	-0.0735442	rule	-0.113927	skill	-0.0706243	consciousness	-0.0481427	rehearsal	0.0841404	empathy	-0.103759	choice	0.105333	visual attention	0.0939443	belief	-0.030596	speech production	-0.0925366	semantic memory	-0.125265	speech production	-0.159355
maintenance	-0.102197	spatial attention	-0.0925154	theory of mind	-0.0900527	integration	-0.116721	habit	-0.0668052	object recognition	-0.103099	working memory	-0.0755852	episodic memory	-0.124924	response inhibition	-0.097773	sustained attention	-0.0749176	reading	-0.0798127	reward	-0.0846811	emotion	0.0800126	fear	0.0721814	language processing	0.104348	narrative	-0.0695992	facial expression	0.047693	search	-0.0798521	loss	-0.100902	selective attention	-0.105023	semantic memory	-0.0919996	memory retrieval	-0.0296825	visual attention	-0.0903848	pain	0.117913	melody	-0.156232
speech production	-0.102111	remembering	-0.0856521	memory	0.0873018	motor learning	-0.116704	spatial working memory	-0.0665196	face perception	-0.101326	comprehension	-0.0752649	semantic memory	-0.124242	emotion regulation	0.0924333	naming	-0.0666257	episodic memory	-0.0791964	narrative	-0.0819003	context	0.0799715	familiarity	-0.071249	cognitive control	-0.100404	humor	-0.0674737	expectancy	0.0476733	belief	-0.0790062	risk	-0.0986551	motor learning	-0.102598	risk	-0.0900495	thought	-0.0290226	context	0.0893983	autobiographical memory	-0.116501	face perception	0.154161
rule	-0.101189	episodic memory	-0.0809721	face perception	-0.0861158	narrative	0.11508	deception	0.0660628	language processing	0.100544	humor	0.0732919	default mode network	-0.119047	choice	0.0911128	language processing	-0.0661632	belief	-0.0772295	emotion	-0.0814431	spatial working memory	-0.0775538	search	-0.0708572	decision	-0.098611	facial expression	-0.0656223	language	-0.0476049	visual search	-0.0764826	familiarity	-0.0985782	action	-0.0992471	loss	-0.0867801	navigation	0.0274679	executive control	-0.0846612	concept	-0.106183	default mode network	-0.153353
emotion regulation	0.0991003	sentence comprehension	-0.0808847	mental rotation	0.0858722	recall	-0.114389	episodic memory	0.0659263	empathy	0.0959267	learning	-0.0727144	memory	-0.116554	associative memory	0.0908077	retrieval	0.0658344	anxiety	0.0695524	intention	-0.0801142	movement	0.0769768	anticipation	0.069833	memory encoding	-0.0971542	inference	-0.0655268	semantic processing	-0.0469967	short term memory	-0.0719523	thought	-0.0965071	facial expression	-0.0956796	rehearsal	0.0844952	default mode network	-0.0271875	pain	-0.084197	familiarity	-0.105668	semantic processing	-0.153167
goal	-0.0976425	emotion regulation	0.078752	uncertainty	0.0856227	selective attention	-0.113539	metaphor	0.0654546	facial expression	-0.0951501	communication	-0.0723275	intention	-0.115474	context	0.0902536	attention	-0.0646823	reward	-0.0681198	memory encoding	-0.0793985	episodic memory	-0.0764957	mental imagery	-0.0674886	remembering	-0.0948429	planning	0.0640863	humor	-0.0458913	arousal	0.071943	meaning	-0.0945645	prospective memory	0.0924227	impulsivity	-0.0793742	goal	0.0271684	goal	-0.0836821	listening	0.103214	phonological processing	-0.149745
arousal	0.0976353	memory retrieval	-0.0787023	loss	-0.0844416	impulsivity	0.112585	speech production	-0.0628764	skill	-0.0941675	facial expression	-0.0722338	comprehension	-0.111421	rule	-0.0899245	prospective memory	-0.0643451	expectancy	-0.0675655	rehearsal	0.0790754	working memory	0.0762576	goal	-0.0665566	inference	-0.0944461	object recognition	-0.0602031	sentence comprehension	-0.0454024	inference	-0.0691922	autobiographical memory	-0.0943782	memory encoding	0.0905684	naming	0.0765957	speech perception	-0.0269385	skill	-0.081736	visual search	0.102503	mental rotation	0.1494
sequence learning	-0.0939266	inference	-0.0781283	emotion	-0.0837449	context	0.108051	navigation	-0.0597712	strategy	0.0939866	familiarity	0.0714642	extinction	0.108994	selective attention	-0.0870812	intention	-0.0610229	gaze	0.0668452	autobiographical memory	-0.0785176	memory encoding	-0.0742125	empathy	0.0655468	goal	-0.0940087	autobiographical memory	-0.0599826	concept	-0.0448885	face perception	-0.0664163	integration	0.0939973	mental rotation	-0.0877208	concept	-0.0755354	selective attention	0.0260492	arousal	0.0816443	task switching	-0.102141	rehearsal	-0.148739
naming	-0.0924108	rule	-0.0778799	extinction	-0.0830344	prosody	-0.0984144	consolidation	0.0565598	naming	-0.0923267	planning	-0.0702041	consolidation	-0.107697	fear	0.0864218	sequence learning	-0.059629	learning	-0.0652542	emotional expression	0.0779909	social cognition	-0.0721498	comprehension	-0.0630126	eating	-0.0923754	rule	0.0593589	communication	-0.0422503	habit	0.0654749	expectancy	-0.0907954	sequence learning	-0.0858371	sequence learning	0.0736715	reasoning	-0.025392	motor imagery	-0.081206	object recognition	0.0945767	spatial working memory	0.145353
executive control	-0.0887934	social cognition	-0.0765637	prospective memory	0.0812477	habit	-0.0955199	intention	0.0554672	action	-0.0911816	speech perception	-0.0665627	metaphor	-0.107032	memory retrieval	0.0846735	spatial attention	0.0579897	language processing	0.0627183	risk	-0.0676931	consciousness	-0.0720866	autobiographical memory	-0.0598403	language	0.0893791	executive function	0.0593203	context	0.0420658	integration	0.0645328	comprehension	-0.0907913	language	0.0824865	expectancy	-0.0726254	episodic memory	0.0253508	motor learning	-0.0778356	prosody	0.094194	task switching	-0.142311
memory retrieval	0.0864555	face perception	-0.0756332	attention	0.0794223	listening	-0.0939207	induction	-0.0536944	anticipation	0.0892473	syntax	-0.0651879	prosody	-0.106545	motor imagery	-0.0831138	anxiety	0.0566458	response selection	-0.061924	semantic processing	-0.0666699	default mode network	-0.0701681	social cognition	-0.0588693	mental imagery	-0.0885082	navigation	0.0584552	comprehension	-0.0417798	object recognition	-0.0630981	action	0.0893653	strategy	0.0821239	familiarity	-0.0725109	sleep	-0.0249022	semantic processing	0.0755903	semantic processing	-0.0889738	semantic memory	-0.141655
object recognition	-0.0856033	expectancy	0.0751725	selective attention	-0.0790483	arousal	-0.0933906	intelligence	0.0532432	memory retrieval	0.0815233	search	-0.0639394	familiarity	-0.106229	anticipation	-0.0809811	eating	-0.0558843	associative memory	0.060162	familiarity	-0.0664786	autobiographical memory	-0.0688423	default mode network	-0.0580227	concept	-0.0852484	visual attention	-0.054688	selective attention	-0.0407584	selective attention	-0.0594345	semantic processing	-0.0882189	humor	0.0813619	task switching	-0.0718418	communication	0.0241518	reward	0.0715346	syntax	0.087559	planning	-0.132221
fear	0.0854263	motor learning	0.075036	risk	-0.0728183	reward	0.0782736	impulsivity	0.0532007	motor learning	-0.0761845	mental imagery	0.0630664	melody	-0.104499	gaze	-0.0764289	belief	-0.0548261	extinction	-0.059643	concept	-0.0664738	naming	-0.0677179	induction	0.0574982	induction	0.0832753	communication	-0.0538685	motor control	0.0406352	movement	0.0586058	motor learning	0.0869191	response selection	-0.0787624	sleep	-0.0716087	sustained attention	-0.0230117	anticipation	-0.0714961	sleep	-0.0861519	short term memory	0.130582
reward	0.0852348	metaphor	-0.0728063	visual search	-0.0711432	fear	-0.0781569	selective attention	-0.0519525	arousal	0.0750436	theory of mind	0.0615786	listening	-0.0973584	learning	-0.0759149	listening	-0.0547239	semantic memory	-0.0589522	phonological processing	-0.0629532	face perception	-0.0667438	arousal	0.0556308	narrative	-0.0827797	habit	-0.0536758	meaning	-0.0399169	semantic memory	-0.057351	memory encoding	-0.0854707	expectancy	0.0786119	learning	-0.0696005	social cognition	0.0216039	decision	0.0709364	stress	-0.0836622	sleep	-0.130082
context	0.0803987	listening	0.0712705	intelligence	0.0706317	melody	-0.0774177	face perception	-0.0513372	risk	0.0703291	sustained attention	-0.0603514	theory of mind	-0.0951883	decision	0.0722192	strategy	0.0519023	habit	0.0575535	sustained attention	0.0616594	memory retrieval	-0.0600995	eating	-0.0551803	risk	-0.0813422	face perception	-0.0511748	syntax	-0.0382576	reading	0.0553598	anticipation	-0.085138	impulsivity	0.0781059	induction	0.0683217	eating	0.0215524	semantic memory	0.0706152	metaphor	-0.0832411	maintenance	-0.126003
motor learning	-0.078715	object recognition	-0.071024	reward	-0.0643161	language processing	-0.0743628	sequence learning	0.05097	sequence learning	-0.0684562	task switching	-0.0593007	strategy	-0.094248	sequence learning	-0.0711532	sleep	-0.0509109	visual attention	0.0568702	habit	0.0600139	retention	-0.0598592	executive control	-0.0541777	context	-0.0799142	emotion	-0.0506483	skill	-0.0377889	speech perception	0.0553316	language	-0.0849392	anticipation	-0.077546	semantic processing	-0.0672411	retention	-0.0213438	maintenance	-0.0687361	planning	-0.0830901	learning	-0.125093
meaning	0.0775483	humor	-0.0702866	motor learning	-0.0597498	spatial working memory	-0.0731028	emotion regulation	0.0487852	fear	0.0669013	executive function	-0.0581311	impulsivity	-0.0936921	induction	-0.0703066	motor imagery	-0.0504102	remembering	0.0556145	gaze	0.0594591	intention	-0.0582473	associative memory	0.0518224	visual search	-0.0774166	sustained attention	0.0499421	extinction	0.0350563	intention	-0.0530655	social cognition	-0.0848123	speech production	-0.0761516	anticipation	-0.06705	concept	0.0205518	sentence comprehension	0.0686211	extinction	-0.0824601	naming	0.124524
associative memory	0.0739241	recall	-0.0694782	learning	0.0595832	familiarity	0.0722172	emotional expression	-0.0484605	executive control	0.0615904	short term memory	-0.056484	concept	-0.0898477	motor learning	-0.0688632	fear	0.0500681	executive function	-0.0554479	sleep	-0.0593562	remembering	-0.0568334	object recognition	-0.0517715	extinction	-0.0755431	expectancy	0.0495898	rehearsal	0.0337906	risk	0.0515394	impulsivity	-0.0824279	cognitive control	0.0737468	social cognition	-0.0664226	integration	-0.0198706	gaze	-0.066409	recall	-0.0809415	speech perception	-0.121491
reading	-0.0706833	navigation	-0.0689552	retention	-0.0566581	memory encoding	-0.0707071	action	-0.0480765	associative memory	-0.057251	decision making	0.0550152	spatial working memory	0.0897068	sleep	-0.0678076	anticipation	-0.0488337	rehearsal	0.055208	visual attention	0.0590083	goal	-0.0550393	decision making	-0.0505034	social cognition	-0.0751883	memory	-0.0475213	motor learning	0.0320529	associative memory	-0.0514373	sentence comprehension	-0.0790426	executive control	-0.0734528	planning	-0.0637532	stress	-0.0197852	consciousness	-0.0655112	arousal	-0.0798998	communication	-0.116035
visual attention	-0.0688503	integration	0.0653149	choice	0.0545846	stress	-0.0700492	language	0.0477485	learning	0.0550773	belief	0.0534459	speech production	-0.0873604	skill	-0.0656641	narrative	-0.0477029	object recognition	-0.0533204	response selection	-0.057059	judgment	-0.054235	navigation	-0.0500002	expectancy	0.0743867	movement	-0.0462301	familiarity	-0.0320406	goal	0.0510693	humor	-0.0764594	attention	-0.0700318	extinction	-0.0611695	memory	0.01918	reading	-0.0647255	communication	0.0797646	consciousness	0.115017
retention	-0.0655616	learning	0.0650204	humor	-0.0541573	executive control	0.0658891	risk	0.0463318	speech perception	-0.0545854	gaze	-0.0527016	meaning	-0.0836342	speech production	-0.0646616	memory encoding	-0.046155	sleep	-0.0527495	loss	-0.0539622	reading	-0.0540655	impulsivity	-0.0487113	spatial working memory	0.0740464	gaze	-0.0459993	strategy	0.0312009	action	0.0491669	sleep	-0.0707652	social cognition	0.0643545	attention	-0.0589958	habit	0.0191149	face perception	-0.0637951	phonological processing	-0.0769082	eating	-0.113732
induction	-0.0625355	intelligence	-0.0615618	object recognition	-0.0537277	sentence comprehension	-0.0622876	response inhibition	-0.0437486	attention	-0.0527136	emotion	-0.0524354	eating	-0.0824932	short term memory	0.0640174	object recognition	-0.0457932	language	-0.0525437	mental rotation	-0.0449287	reasoning	-0.0521751	naming	-0.047299	loss	-0.073006	reasoning	0.0459284	speech production	0.0294152	loss	0.0474304	recall	-0.0697187	object recognition	-0.0627195	facial expression	0.0528558	context	0.019051	facial expression	-0.0634934	expectancy	-0.0757628	rule	-0.103447
decision	0.0592829	default mode network	-0.0580158	habit	-0.0534013	short term memory	-0.0619597	syntax	-0.043125	consciousness	-0.0517067	reward	0.0499983	navigation	0.0802563	syntax	0.063503	selective attention	0.0417317	emotion	-0.0517027	communication	0.0440993	selective attention	-0.0515823	episodic memory	-0.0472721	anticipation	0.0703392	judgment	-0.0444819	thought	0.0254547	uncertainty	0.0440905	reading	-0.0660104	rule	0.0616239	search	-0.0519215	intelligence	-0.0188394	extinction	-0.0606691	sentence comprehension	-0.0731515	anxiety	-0.102745
learning	-0.0576283	retention	0.0578327	sleep	0.0526984	semantic processing	-0.0600855	belief	0.0426393	pain	0.0512092	emotional expression	-0.044056	mental rotation	0.0793764	cognitive control	-0.0610469	impulsivity	-0.0400893	induction	0.0514804	learning	-0.0412216	language processing	0.0508181	inference	-0.0467789	sequence learning	0.0672413	motor learning	0.0414887	language processing	-0.0249291	melody	0.0440123	prosody	0.064609	habit	-0.0572833	arousal	-0.0503752	comprehension	-0.0181431	emotional expression	-0.0589838	induction	0.0729405	memory	-0.0986862
anticipation	-0.0574664	semantic memory	-0.0555732	empathy	0.0516078	episodic memory	0.0582442	retention	-0.0407347	humor	-0.0484742	executive control	-0.0431274	sustained attention	-0.0727138	planning	-0.0606313	spatial working memory	-0.0391976	intention	-0.0512239	sequence learning	0.038841	semantic processing	-0.0501198	facial expression	0.0466858	semantic processing	-0.0668736	memory retrieval	0.0404905	speech perception	-0.0232738	skill	0.0437727	arousal	-0.0640687	skill	-0.0567403	associative memory	0.0482103	working memory	0.017795	communication	0.0584451	social cognition	-0.0717119	language	-0.096036
anxiety	0.0535717	consciousness	-0.0541119	skill	0.0493277	humor	-0.0572145	prospective memory	0.0380352	default mode network	0.0477718	judgment	-0.0426565	language processing	-0.0705215	reward	0.0594321	mental rotation	-0.0379086	semantic processing	-0.0480468	executive control	-0.038734	concept	-0.0501044	risk	-0.046017	gaze	0.0643129	thought	-0.0399694	movement	-0.0232567	navigation	-0.0417728	syntax	0.064058	induction	-0.0555353	executive control	-0.0476904	humor	0.0175634	rule	-0.0579967	naming	0.0707556	risk	-0.0926991
risk	0.0525573	extinction	-0.0539453	narrative	0.0491601	extinction	-0.0557997	choice	0.0373934	recall	0.0475149	stress	0.0415987	motor control	-0.0697732	listening	0.058288	comprehension	-0.0361795	concept	-0.0477784	spatial working memory	0.0380845	communication	0.04954	communication	0.04487	emotion	-0.061231	mental imagery	-0.0379244	episodic memory	0.0229044	consciousness	-0.0413646	navigation	-0.059497	speech perception	-0.0526154	fear	-0.0449253	rehearsal	-0.0161722	listening	0.0572953	comprehension	-0.0672169	humor	-0.0920665
sentence comprehension	0.0521981	spatial working memory	0.0536423	short term memory	0.0423672	retention	-0.0550785	stress	-0.0354142	listening	0.0471947	loss	0.0409652	retention	0.0691498	strategy	-0.0575631	communication	-0.0359558	emotion regulation	-0.0471824	stress	0.0367901	theory of mind	-0.0493255	expectancy	-0.0444218	spatial attention	-0.0579181	retention	-0.0358519	integration	-0.0222501	comprehension	0.0394876	listening	0.0580925	learning	-0.0511692	habit	0.0446235	strategy	0.0157871	sleep	-0.0568297	remembering	-0.0666315	sustained attention	-0.0912071
stress	0.0500914	planning	-0.0531345	naming	0.0422048	sleep	0.0549054	loss	0.0320283	prosody	0.0463575	arousal	-0.0397225	recall	-0.0684591	memory encoding	0.0573054	visual search	0.0345848	narrative	-0.0466737	metaphor	-0.0356905	inference	-0.0482344	semantic memory	-0.0443035	executive control	-0.057795	spatial attention	-0.0350082	judgment	-0.0213656	anxiety	0.0385634	response selection	-0.0579024	face perception	-0.0499155	phonological processing	-0.0424965	motor imagery	-0.015304	fear	0.0541812	memory encoding	-0.0665998	autobiographical memory	-0.0903318
planning	-0.0485981	loss	0.0526062	language processing	0.0415957	eating	0.0547136	default mode network	0.0303113	familiarity	0.0427021	uncertainty	0.0359519	sequence learning	-0.0643322	language	0.057226	short term memory	-0.0333166	visual search	-0.046605	humor	-0.03561	retrieval	-0.046425	reward	0.0405691	emotional expression	0.0539826	social cognition	-0.0348917	associative memory	0.0212754	attention	-0.0380333	sustained attention	0.0512315	retention	-0.0485143	metaphor	-0.0393399	induction	-0.0152506	speech perception	-0.0538404	fear	-0.0665732	reading	0.0895097
listening	0.0482244	executive control	0.0523235	belief	-0.0412538	risk	0.0534104	inference	0.0261061	speech production	-0.042218	recall	-0.0343002	movement	0.0622299	anxiety	0.0493438	risk	-0.0325752	spatial attention	-0.0440013	meaning	-0.034997	belief	-0.0434699	action	0.0383029	consciousness	-0.0532737	theory of mind	-0.0337705	intention	-0.0210673	humor	-0.037889	fear	-0.0509574	maintenance	0.0481709	sentence comprehension	-0.0380056	intention	-0.0146937	empathy	0.053594	meaning	-0.0658998	sequence learning	-0.089044
loss	0.0463578	emotion	0.0520059	rehearsal	0.041195	communication	-0.0516582	reward	-0.025617	induction	-0.040403	choice	0.0334419	anxiety	-0.0583499	object recognition	-0.0493248	inference	-0.0319582	face perception	-0.042408	mental imagery	-0.0298968	humor	-0.0434629	gaze	0.037983	associative memory	0.0486254	semantic memory	-0.0334081	phonological processing	-0.0210612	retention	-0.0366056	goal	-0.0497052	melody	-0.0418456	remembering	-0.0364006	expectancy	-0.0144082	associative memory	-0.0447454	navigation	-0.0644587	syntax	-0.0858567
sleep	-0.0423783	skill	0.0513984	speech perception	-0.0394134	sequence learning	-0.0515613	object recognition	-0.0231677	sleep	0.0400031	habit	-0.0333275	associative memory	0.0581681	phonological processing	0.0484488	concept	-0.029589	anticipation	-0.0422484	associative memory	0.0268226	uncertainty	0.0407283	sequence learning	0.0379547	short term memory	-0.0482341	executive control	0.0312681	narrative	-0.0202175	spatial working memory	-0.0364643	stress	-0.0459006	response inhibition	-0.0398874	mental imagery	-0.036124	maintenance	0.0140754	habit	-0.0435677	face perception	0.0614788	strategy	0.0851939
syntax	0.0407192	context	-0.0511246	integration	0.0363679	navigation	-0.0502354	expectancy	0.0229189	thought	0.0397526	goal	-0.0325058	semantic processing	-0.0553377	emotional expression	0.0469747	motor learning	-0.0295801	sentence comprehension	-0.0408653	comprehension	-0.0238226	metaphor	0.0396981	loss	-0.0377085	arousal	0.0478517	visual search	-0.0288196	intelligence	0.0201555	narrative	-0.0361976	inference	-0.041449	emotional expression	-0.0376875	spatial attention	0.0349876	metaphor	0.0133623	episodic memory	0.039113	language	-0.056664	working memory	-0.0831753
consciousness	-0.0390432	risk	0.0491164	sustained attention	-0.0333324	inference	0.0431633	emotion	-0.0223132	inference	0.0389148	eating	-0.0312875	rehearsal	-0.0545794	stress	0.036129	retention	0.0284786	theory of mind	-0.0400824	extinction	-0.0235179	semantic memory	-0.0393971	syntax	0.0365672	mental rotation	-0.0475909	belief	0.0278095	metaphor	-0.0200368	emotion	0.0330523	induction	0.0397169	goal	0.0372208	meaning	-0.0342704	learning	0.0128203	planning	-0.0378771	facial expression	0.0562697	stress	-0.0814475
communication	0.0349452	gaze	-0.0491025	pain	0.0318858	meaning	-0.0426313	motor learning	0.0212351	remembering	-0.0374014	visual search	-0.0302147	sentence comprehension	-0.0531073	consolidation	0.0344356	prosody	-0.02772	thought	-0.0366054	executive function	-0.0230567	thought	-0.0386334	visual search	-0.0362167	reward	-0.0453665	arousal	-0.0259736	retrieval	0.0196888	motor learning	0.0323406	habit	0.0358554	communication	-0.0368533	memory encoding	-0.0321892	rule	-0.012714	rehearsal	0.0370378	executive control	-0.0549933	skill	-0.0801356
eating	0.0347165	facial expression	0.0458837	prosody	0.0302767	comprehension	-0.0412791	attention	-0.0211401	episodic memory	-0.0363301	induction	-0.0300309	integration	-0.0515044	empathy	0.0322106	choice	-0.0273199	default mode network	-0.0360028	inference	-0.0228006	associative memory	0.0383432	humor	-0.035624	consolidation	0.0386082	context	-0.0259108	memory retrieval	0.0188111	communication	0.0323355	extinction	-0.0354377	reading	0.0343208	humor	-0.0316886	semantic memory	0.011911	anxiety	-0.0342481	empathy	-0.0535787	response selection	-0.0774492
speech perception	-0.0342133	language processing	-0.0454353	consolidation	0.0259528	attention	0.0354091	short term memory	0.0179737	loss	0.0340566	anticipation	-0.0270426	risk	-0.0486018	consciousness	-0.0314915	humor	0.0250956	consciousness	-0.0354789	language processing	0.0219084	skill	0.0362721	choice	-0.0348573	maintenance	-0.0379469	retrieval	-0.0243038	navigation	-0.0179465	prospective memory	0.0304784	object recognition	0.0342271	empathy	-0.0334277	consciousness	-0.0312934	phonological processing	0.0111308	response inhibition	0.0338321	consolidation	-0.0499534	extinction	0.077041
facial expression	-0.0331937	eating	0.045105	motor control	-0.0242076	empathy	-0.0352669	uncertainty	0.016723	consolidation	0.0331428	cognitive control	-0.0226112	executive control	-0.0466025	prospective memory	0.028863	arousal	0.0242291	selective attention	-0.0339622	emotion regulation	-0.0215489	recall	0.0328887	thought	-0.0340542	fear	0.0375728	fear	-0.0210497	theory of mind	-0.0173701	semantic processing	0.0297023	sequence learning	-0.0304488	sleep	-0.0296285	anxiety	0.0312915	inference	-0.010543	consolidation	0.0335478	goal	0.0492146	loss	-0.0739586
face perception	-0.0282848	cognitive control	0.0437623	induction	-0.0223951	metaphor	-0.0340135	humor	-0.0166115	executive function	-0.0312334	melody	-0.0221804	phonological processing	-0.0458953	visual attention	-0.0285577	face perception	-0.0210427	empathy	-0.0322082	selective attention	-0.0214263	narrative	-0.030717	consolidation	0.0314923	visual attention	0.0333591	consciousness	-0.0205459	goal	-0.0173474	recall	-0.029675	consolidation	-0.0282038	syntax	0.0268071	language processing	0.0298188	familiarity	-0.0101996	loss	-0.0321653	short term memory	0.0450381	memory retrieval	-0.0714524
cognitive control	-0.0264692	visual attention	0.042249	anticipation	0.0205892	social cognition	0.0335208	theory of mind	0.0164051	sustained attention	0.0301602	response inhibition	0.0190119	stress	-0.0450758	sustained attention	0.0253674	reward	0.0209355	meaning	-0.0313036	social cognition	-0.02042	rule	0.0294183	face perception	-0.0288869	learning	-0.0324348	intention	-0.0197811	sustained attention	0.0165981	syntax	0.029045	remembering	-0.0261347	consciousness	-0.0256922	comprehension	-0.0296981	emotion	0.0101636	sustained attention	0.0271442	associative memory	0.042137	action	0.0597407
sustained attention	0.025835	selective attention	-0.0387826	communication	-0.0180167	consciousness	-0.0328125	thought	-0.0158031	response selection	0.0286004	risk	0.0185316	communication	0.0436381	risk	0.0250149	melody	0.0206564	recall	0.0307754	expectancy	-0.0193037	action	-0.0285848	stress	0.0278417	comprehension	0.0307668	search	0.0165378	induction	-0.0162346	stress	0.0281509	naming	0.0253975	risk	0.0208909	empathy	-0.0279163	meaning	0.00989821	strategy	-0.025237	selective attention	0.0419325	thought	-0.0595571
emotional expression	0.0249802	syntax	-0.0327578	sequence learning	-0.0176445	rehearsal	-0.0297722	associative memory	-0.0157227	memory encoding	0.0277717	spatial working memory	-0.0145687	loss	-0.0435191	melody	-0.023366	induction	-0.0198775	autobiographical memory	-0.0302493	short term memory	-0.0192332	planning	0.0283885	extinction	-0.0265389	response inhibition	-0.0273669	decision	0.0137494	planning	0.0147516	extinction	-0.0275738	spatial attention	0.0248212	stress	-0.0197082	object recognition	0.0274627	impulsivity	-0.00984765	expectancy	-0.0228256	maintenance	-0.0405934	remembering	-0.0595405
melody	-0.0241869	working memory	-0.0310421	melody	-0.0175491	concept	-0.0281843	anticipation	-0.0144718	extinction	-0.0270505	reasoning	0.0144393	speech perception	-0.0405819	eating	0.022331	habit	0.01982	humor	-0.0290048	sentence comprehension	-0.0186013	language	0.0267998	rehearsal	0.0262346	selective attention	-0.0265546	episodic memory	-0.0111974	social cognition	-0.0124389	judgment	-0.0252273	emotional expression	-0.021402	associative memory	0.0195989	visual search	0.0266109	task switching	0.00980028	memory encoding	-0.0221927	emotional expression	-0.0374807	executive function	0.0590025
response inhibition	-0.0217268	induction	0.0301199	inference	-0.0175432	learning	0.0267343	language processing	-0.0140822	goal	0.0262763	spatial attention	0.0135803	remembering	-0.0354507	speech perception	-0.0202734	theory of mind	0.0184846	facial expression	0.027939	remembering	-0.0161648	sustained attention	0.0251848	emotion	-0.0256035	metaphor	0.0256954	strategy	0.0111225	rule	0.0105624	memory encoding	0.0208204	search	-0.0207785	rehearsal	0.0194758	short term memory	0.026232	planning	0.00854122	phonological processing	0.0197685	humor	-0.0315037	habit	-0.0570561
habit	0.0193829	maintenance	-0.0286263	episodic memory	-0.0160993	sustained attention	0.0256864	skill	0.0127818	short term memory	-0.0240461	associative memory	-0.0109346	habit	-0.0336676	rehearsal	0.0195257	extinction	0.0174814	metaphor	-0.0278298	visual search	-0.0143513	maintenance	0.0237632	sleep	0.0235061	sentence comprehension	0.0243959	stress	-0.00855862	remembering	-0.0104984	concept	0.0174846	associative memory	0.0197467	eating	0.0193035	response selection	-0.0229547	sequence learning	-0.00818181	melody	-0.0175479	executive function	0.0299538	memory encoding	0.0546918
rehearsal	0.0153691	impulsivity	0.0243833	listening	0.015529	thought	0.0252754	decision making	0.0127395	stress	-0.020565	narrative	0.010381	autobiographical memory	-0.027732	naming	-0.0193844	search	0.0152869	naming	0.0258434	reading	-0.0128757	prospective memory	0.0224058	executive function	0.0227083	sleep	-0.023779	emotion regulation	0.00830694	memory	-0.00971921	impulsivity	0.0173115	rehearsal	-0.0197006	reward	0.0180071	recall	-0.0224922	arousal	0.00705043	stress	-0.0154925	habit	0.0275226	motor control	-0.0525462
strategy	-0.0149444	decision	0.0238066	consciousness	-0.0146317	mental rotation	-0.0229363	executive control	-0.0123601	semantic memory	0.0199803	consciousness	0.0088027	motor learning	-0.02438	extinction	0.0174079	syntax	0.0144298	inference	0.0234258	spatial attention	-0.0126251	syntax	0.0219527	recall	-0.0220088	executive function	0.0204306	maintenance	0.00784507	default mode network	0.00927979	strategy	0.0160754	language processing	-0.0191425	anxiety	-0.017256	sustained attention	0.0215423	retrieval	-0.00470331	syntax	0.01451	sequence learning	0.0216099	motor learning	-0.047193
memory encoding	-0.0114776	associative memory	0.0166417	motor imagery	-0.014197	loss	0.02108	consciousness	0.0119861	melody	-0.0177729	attention	0.00760176	executive function	-0.0221559	loss	0.0144795	motor control	-0.0118233	social cognition	-0.0204194	search	-0.0125172	extinction	0.0171664	spatial attention	-0.0216016	recall	-0.0166588	mental rotation	-0.00623402	semantic memory	0.00925211	facial expression	0.0131041	face perception	0.0175503	fear	-0.0169315	maintenance	-0.0210958	movement	-0.00421624	task switching	0.0136388	mental imagery	0.0193292	social cognition	-0.0409474
phonological processing	-0.00886432	mental rotation	-0.0141656	decision making	0.0127705	induction	-0.0185777	response selection	-0.010802	integration	-0.0176983	mental rotation	0.00749437	social cognition	0.0221245	reading	-0.0134918	loss	-0.0109452	arousal	-0.0168416	fear	-0.00967971	intelligence	0.0161905	emotion regulation	-0.0193438	stress	0.0130472	spatial working memory	0.0061357	listening	-0.00784277	emotional expression	0.0117758	communication	0.0165844	listening	0.0164566	stress	-0.0199645	skill	-0.00358206	induction	-0.0127693	reading	-0.0172648	associative memory	-0.0396779
integration	-0.00840257	action	0.012635	semantic memory	-0.0125313	anticipation	0.0150775	naming	0.010205	reading	-0.0156783	sleep	0.00611835	motor imagery	0.0191373	facial expression	-0.0119491	integration	-0.009537	mental rotation	-0.014266	arousal	0.00910487	task switching	-0.0132364	emotional expression	0.0183692	sustained attention	-0.0121689	rehearsal	-0.00559988	task switching	-0.00728707	intelligence	0.0109942	anxiety	0.0121665	integration	-0.0149024	language	-0.0147815	loss	0.00303997	memory retrieval	0.0113601	sustained attention	0.0150476	motor imagery	-0.0281661
language	0.00730199	deception	-0.0123769	eating	-0.0121254	consolidation	0.0139704	executive function	-0.0096915	emotional expression	-0.0151462	intelligence	0.00583356	induction	0.0187084	retention	-0.0116855	semantic processing	0.00868225	sequence learning	0.0115677	language	-0.00865055	induction	0.0120839	mental rotation	-0.018122	phonological processing	-0.011837	extinction	0.00503861	executive function	0.00720572	sustained attention	0.0109569	short term memory	-0.0119129	prosody	-0.0125667	reading	-0.0135705	theory of mind	0.00260328	short term memory	-0.0107732	search	-0.0133548	induction	0.0263481
empathy	0.00715975	uncertainty	0.00927029	speech production	0.00938329	semantic memory	-0.0134386	extinction	0.0092651	autobiographical memory	-0.0137113	intention	0.00548932	inference	0.0108813	task switching	0.0104831	gaze	0.0077229	consolidation	0.0113501	object recognition	0.00806146	executive function	0.00958144	consciousness	-0.0181147	meaning	0.0099763	induction	0.00454882	prosody	0.00619858	reasoning	0.00952473	executive function	0.00957805	working memory	0.0120628	selective attention	-0.0133789	motor learning	-0.00252987	cognitive control	0.010235	anxiety	0.0131727	emotional expression	0.0254906
consolidation	-0.00613906	rehearsal	-0.00616162	spatial working memory	0.00870039	remembering	0.0131698	sustained attention	-0.008534	habit	0.0126996	extinction	-0.00515778	skill	-0.00983825	communication	0.00775107	speech perception	0.00749565	fear	-0.0112256	face perception	0.00699	motor imagery	0.00934767	response selection	-0.00919963	emotion regulation	0.00869599	attention	-0.0037167	autobiographical memory	-0.00611266	naming	-0.00897774	facial expression	0.00723851	sustained attention	-0.00919069	executive function	-0.00832596	executive function	0.00234959	integration	-0.00751437	attention	0.0125846	retention	0.0238775
expectancy	0.00398753	emotional expression	0.00512093	recall	0.00796291	emotion	-0.0115441	mental rotation	-0.00686807	rehearsal	0.012592	fear	0.0050792	syntax	0.00830229	integration	0.00617022	emotion	0.00743667	familiarity	-0.00918752	recall	0.00590266	phonological processing	-0.00242407	remembering	0.00913659	face perception	-0.00712837	motor control	-0.00212313	recall	0.00604047	memory retrieval	0.00835853	mental rotation	0.00685108	extinction	0.00484238	face perception	0.00772198	narrative	-0.00160588	risk	-0.00555324	rehearsal	0.0122898	executive control	-0.0186049
prosody	0.00331183	thought	0.00372002	movement	-0.00757992	pain	-0.0112881	autobiographical memory	0.00438208	communication	-0.0121236	selective attention	-0.00444765	emotion	0.00675735	face perception	-0.00437152	decision making	-0.0069279	emotional expression	0.00604419	anticipation	-0.00351786	strategy	0.00221635	response inhibition	-0.00735003	reading	0.00659482	default mode network	-0.00123268	maintenance	0.0053335	retrieval	-0.00812488	mental imagery	-0.00527875	arousal	0.00445861	goal	-0.00719542	sentence comprehension	-0.001079	retention	-0.00501917	inference	-0.0118719	goal	-0.0131263
extinction	-0.0032822	goal	0.00356566	intention	-0.00664904	executive function	0.00776147	social cognition	-0.00341693	syntax	-0.0114937	anxiety	-0.00434164	arousal	-0.0065684	expectancy	-0.0037818	memory retrieval	-0.00515591	stress	0.00399982	consolidation	-0.00323207	sentence comprehension	-0.00149345	language processing	-0.0037878	humor	0.00299001	selective attention	-0.00121469	melody	0.00417227	induction	0.00764186	selective attention	0.00416599	loss	0.00402865	emotional expression	0.00679876	risk	0.000769166	language	0.00441849	consciousness	-0.0101829	movement	0.00973712
short term memory	0.000701552	prospective memory	0.00225695	familiarity	0.00618032	autobiographical memory	-0.00572602	remembering	-0.00207045	social cognition	-0.00925834	impulsivity	-0.00209916	humor	-0.00572595	prosody	0.00369395	facial expression	0.0038646	short term memory	-0.0036585	empathy	0.00263391	comprehension	0.000724619	selective attention	0.00352908	response selection	-0.00290525	empathy	0.00111246	reasoning	0.00399955	mental rotation	0.00155159	consciousness	-0.000945256	naming	-0.00350089	consolidation	0.00651153	syntax	0.000454231	prosody	0.00129124	response selection	-0.00935537	facial expression	0.00801995
task switching	0.000460147	communication	0.000311161	syntax	-0.00246842	phonological processing	0.00205427	search	-0.00040705	anxiety	0.00621207	response selection	0.000969993	fear	-0.0051534	habit	-0.000471708	consciousness	0.00185728	comprehension	-0.000575142	consciousness	0.000787371	meaning	0.000596383	learning	0.000176615	object recognition	-7.3679e-06	task switching	0.000513184	belief	-0.00119993	motor imagery	0.000691203	visual search	-0.000201699	consolidation	-0.000202775	inference	-0.00557402	visual attention	-0.00032537	eating	-0.00118314	language processing	-0.00100857	episodic memory	-0.00796266
[truncated: 349 more columns]
