# Supplementary material for: Revealing Relationships Among Cognitive Functions Using Functional Connectivity and a Large-Scale Meta-Analysis Database
Source: Front Hum Neurosci. 2020 Jan 10;13:457. doi: 10.3389/fnhum.2019.00457 (PMC6965330; doi:10.3389/fnhum.2019.00457)
Supplement: Supplementary file 7 [file Table_7.XLSX]

## Sheet: NormNmfBasis
Supplementary Table 7: Cognitive factors. For each factor, the cognitive functions are sorted by and shown with the corresponding nonnegative matrix factorization (NMF) basis values.
factor 1		factor 2		factor 3		factor 4		factor 5		factor 6
comprehension	0.247799	movement	0.329116	mental imagery	0.342072	cognitive control	0.302626	reward	0.320008	episodic memory	0.342187
narrative	0.2452	motor imagery	0.313845	spatial attention	0.332511	rule	0.290897	anticipation	0.270435	default mode network	0.30176
concept	0.243584	speech production	0.301579	visual search	0.328689	working memory	0.289203	fear	0.263278	memory	0.292548
judgment	0.227425	skill	0.283497	search	0.316825	planning	0.288228	arousal	0.261243	autobiographical memory	0.277852
metaphor	0.221261	speech perception	0.25573	object recognition	0.251941	maintenance	0.275883	choice	0.255033	memory retrieval	0.266204
theory of mind	0.211217	motor control	0.245393	attention	0.242358	response inhibition	0.241355	decision making	0.233421	remembering	0.264325
inference	0.204232	melody	0.234826	gaze	0.241182	expectancy	0.22405	loss	0.229497	retrieval	0.26431
belief	0.203966	integration	0.225789	face perception	0.223337	task switching	0.215529	risk	0.225481	thought	0.261829
intention	0.201971	prosody	0.213274	selective attention	0.217877	decision	0.210047	stress	0.223679	familiarity	0.25382
semantic processing	0.19058	listening	0.20663	navigation	0.203814	deception	0.19834	eating	0.201526	prospective memory	0.195473
meaning	0.189708	action	0.19556	reading	0.201246	response selection	0.19754	impulsivity	0.199428	semantic memory	0.185541
emotion	0.189294	pain	0.191338	naming	0.197418	goal	0.1953	learning	0.174025	belief	0.177323
language processing	0.185243	retention	0.188768	visual attention	0.183219	prospective memory	0.163433	pain	0.163338	reasoning	0.167769
recall	0.172565	motor learning	0.165806	mental rotation	0.154203	context	0.159216	emotion	0.160009	theory of mind	0.152866
sentence comprehension	0.169126	communication	0.136719	memory encoding	0.130448	reasoning	0.149389	emotion regulation	0.152595	social cognition	0.145418
familiarity	0.159953	spatial working memory	0.135439	short term memory	0.127999	phonological processing	0.148374	consolidation	0.145361	judgment	0.136664
retrieval	0.153531	syntax	0.134962	spatial working memory	0.123044	uncertainty	0.145234	response inhibition	0.141251	intention	0.129827
humor	0.14848	rehearsal	0.117878	action	0.11427	memory retrieval	0.131902	anxiety	0.140774	navigation	0.123715
reasoning	0.145795	facial expression	0.106494	consciousness	0.112006	emotion regulation	0.123556	thought	0.137208	strategy	0.11622
deception	0.12908	empathy	0.105592	facial expression	0.0722672	intelligence	0.122678	empathy	0.131989	uncertainty	0.114467
intelligence	0.129047	naming	0.0984553	language	0.0683819	executive control	0.121291	sleep	0.130541	narrative	0.113363
context	0.128726	gaze	0.090728	strategy	0.0621008	strategy	0.110373	sequence learning	0.125922	intelligence	0.0849207
memory	0.12653	anxiety	0.0824206	emotional expression	0.0608582	executive function	0.103985	default mode network	0.111659	visual attention	0.0842132
default mode network	0.118303	habit	0.0800208	extinction	0.0591555	pain	0.0835808	uncertainty	0.0995043	planning	0.0471505
language	0.117027	induction	0.0750987	goal	0.0575581	choice	0.0829102	emotional expression	0.0976562	goal	0.031101
phonological processing	0.116286	sequence learning	0.0607327	executive control	0.0466356	learning	0.0721872	habit	0.0955117	task switching	0.0296068
decision	0.11562	language processing	0.0599985	maintenance	0.0394907	meaning	0.0721323	prospective memory	0.0907406	mental rotation	0.00578672
decision making	0.115156	language	0.0594743	working memory	0.0352915	mental rotation	0.071439	autobiographical memory	0.076739	retention	0.00436017
emotion regulation	0.106427	visual attention	0.0534298	associative memory	0.0314248	attention	0.0714072	remembering	0.0755779	sustained attention	0.0038108
semantic memory	0.0999547	anticipation	0.0509853	planning	0.029315	action	0.0691132	intelligence	0.069872	spatial working memory	0.00287089
autobiographical memory	0.0998953	mental rotation	0.0488214	episodic memory	0.0291138	sleep	0.0676122	episodic memory	0.0654591	rule	0.00217097
uncertainty	0.091102	associative memory	0.0445566	executive function	0.0245687	empathy	0.0667713	associative memory	0.062634	motor imagery	0.00133014
listening	0.0901247	expectancy	0.0408055	semantic processing	0.0205446	anticipation	0.0630582	social cognition	0.061942	induction	0.000936266
impulsivity	0.0899528	sustained attention	0.0381676	task switching	0.0194326	decision making	0.0562592	facial expression	0.053092	movement	0.000890452
arousal	0.0765101	response selection	0.0371114	remembering	0.0125016	consolidation	0.0497955	retrieval	0.0503196	working memory	0.000667367
syntax	0.0761853	emotional expression	0.0351373	phonological processing	0.0114494	eating	0.0344228	extinction	0.0466588	skill	0.000442903
choice	0.0758453	consolidation	0.0340738	rule	0.00803759	spatial working memory	0.0327416	cognitive control	0.0446572	maintenance	0.000361334
empathy	0.0706628	executive function	0.0332297	memory	0.00672418	sequence learning	0.0317765	familiarity	0.0415033	motor learning	8.69263e-09
communication	0.0584467	sentence comprehension	0.0317415	concept	0.00416567	reward	0.027049	motor control	0.0414139	response selection	5.93897e-09
reading	0.0578812	reading	0.0315044	semantic memory	0.00221334	sustained attention	0.0221197	sustained attention	0.0378933	action	1.36708e-09
social cognition	0.0571461	object recognition	0.0301853	thought	0.00188273	risk	0.0121056	memory	0.0356915	melody	3.24085e-10
thought	0.0567933	maintenance	0.0284959	memory retrieval	0.00102678	loss	0.000747484	motor learning	0.0340351	motor control	1.47766e-10
prosody	0.0567131	executive control	0.0209137	autobiographical memory	0.000136786	induction	4.91701e-11	response selection	0.0323957	associative memory	1.15266e-10
memory encoding	0.0561235	response inhibition	0.0193353	social cognition	3.41239e-05	memory encoding	2.17326e-11	executive control	0.0256688	decision making	3.97958e-11
rehearsal	0.0540868	spatial attention	0.01891	retrieval	2.03588e-05	metaphor	1.08462e-11	melody	0.0241676	choice	9.35844e-13
task switching	0.0513715	phonological processing	0.0173557	induction	1.38293e-05	sentence comprehension	7.17023e-12	semantic memory	0.0212426	loss	8.97242e-13
fear	0.0501511	short term memory	0.0173317	recall	7.0053e-07	language	7.09257e-12	executive function	0.0125913	extinction	8.12884e-13
integration	0.0479414	learning	0.0172969	familiarity	1.89199e-08	semantic processing	2.62498e-12	search	0.00367714	stress	2.72658e-13
short term memory	0.0473604	goal	0.0163726	judgment	1.21078e-08	retrieval	9.59336e-13	navigation	0.00318838	impulsivity	2.02326e-13
remembering	0.0452324	sleep	0.0159064	humor	2.73606e-09	judgment	1.10569e-13	mental imagery	0.00161549	recall	1.26365e-13
reward	0.0436486	face perception	0.0153908	reasoning	2.6658e-10	reading	6.05076e-14	consciousness	0.000692929	humor	1.23268e-13
expectancy	0.0310623	visual search	0.0139337	movement	3.05885e-11	consciousness	3.06062e-14	selective attention	0.000395381	risk	5.96647e-14
cognitive control	0.0292803	working memory	0.0111233	narrative	2.04688e-11	rehearsal	8.0266e-15	visual attention	0.000272519	consciousness	1.00877e-14
consolidation	0.0285619	attention	0.00595364	motor learning	3.75399e-13	short term memory	7.94611e-15	movement	7.55047e-06	mental imagery	4.77339e-15
speech perception	0.0271024	memory encoding	0.0028929	theory of mind	3.02073e-13	skill	2.0624e-15	induction	2.84158e-06	reward	4.07873e-15
associative memory	0.0265727	selective attention	0.00223399	meaning	1.53116e-13	movement	2.02174e-15	face perception	1.0568e-07	concept	2.10423e-15
naming	0.0233778	consciousness	0.000574971	motor imagery	1.00572e-13	motor control	7.07688e-16	visual search	3.53134e-08	executive function	5.66713e-16
rule	0.0214567	planning	0.000344603	skill	8.56223e-14	belief	5.84888e-16	spatial attention	2.10377e-09	semantic processing	2.09449e-16
memory retrieval	0.020918	rule	7.2001e-05	sequence learning	3.14053e-14	memory	2.11797e-16	recall	6.03956e-12	attention	1.69476e-16
emotional expression	0.0204988	navigation	2.77571e-05	sentence comprehension	1.02605e-14	concept	1.7172e-16	motor imagery	7.18918e-13	cognitive control	1.58454e-16
sustained attention	0.0200911	metaphor	3.88802e-06	default mode network	9.52029e-15	visual search	1.51244e-16	expectancy	4.55195e-13	inference	1.57415e-16
anxiety	0.0174861	cognitive control	2.07886e-06	response selection	1.59154e-15	impulsivity	1.32231e-16	decision	3.98331e-13	decision	1.45612e-16
stress	0.0170611	task switching	8.47878e-07	metaphor	8.58156e-16	intention	9.68128e-17	speech production	1.00248e-13	deception	1.13304e-16
speech production	0.0150316	mental imagery	1.80629e-08	retention	7.848e-16	motor imagery	9.35729e-17	belief	9.87125e-14	emotion	1.08715e-16
facial expression	0.0148939	search	6.46373e-09	intention	4.90369e-16	comprehension	9.35729e-17	theory of mind	1.98955e-14	spatial attention	1.01037e-16
planning	0.0146906	humor	3.99518e-09	stress	2.13774e-16	navigation	9.35729e-17	object recognition	1.34057e-14	gaze	1.01037e-16
maintenance	0.0133783	comprehension	5.40144e-10	cognitive control	1.8344e-16	search	9.35729e-17	deception	4.55561e-15	empathy	1.01037e-16
risk	0.0113108	meaning	4.05258e-10	fear	9.23847e-17	selective attention	9.35729e-17	intention	1.54314e-15	communication	1.01037e-16
eating	0.00900423	fear	1.39876e-11	prospective memory	8.99498e-17	spatial attention	9.35729e-17	inference	1.30881e-15	speech perception	1.01037e-16
episodic memory	0.00858649	recall	9.25383e-12	melody	8.99498e-17	gaze	9.35729e-17	prosody	6.95465e-16	selective attention	1.01037e-16
prospective memory	0.00857326	arousal	1.00531e-12	context	8.99498e-17	language processing	9.35729e-17	context	2.29935e-16	search	1.01037e-16
loss	0.00618572	emotion regulation	3.18288e-13	speech production	8.99498e-17	motor learning	9.35729e-17	syntax	1.05227e-16	prosody	1.01037e-16
face perception	0.00592026	extinction	3.24009e-14	comprehension	8.99498e-17	melody	9.35729e-17	rehearsal	1.05227e-16	listening	1.01037e-16
extinction	0.00576642	semantic processing	2.77035e-14	syntax	8.99498e-17	speech production	9.35729e-17	retention	1.05227e-16	speech production	1.01037e-16
habit	0.00446828	stress	4.14693e-16	rehearsal	8.99498e-17	syntax	9.35729e-17	naming	1.05227e-16	short term memory	1.01037e-16
melody	0.00379173	strategy	8.39175e-17	arousal	8.99498e-17	integration	9.35729e-17	concept	1.05227e-16	integration	1.01037e-16
response inhibition	0.00294719	memory retrieval	8.24636e-17	motor control	8.99498e-17	listening	9.35729e-17	phonological processing	1.05227e-16	syntax	1.01037e-16
consciousness	0.00162499	prospective memory	8.24636e-17	expectancy	8.99498e-17	naming	9.35729e-17	communication	1.05227e-16	pain	1.01037e-16
working memory	0.00116981	reasoning	8.24636e-17	communication	8.99498e-17	communication	9.35729e-17	semantic processing	1.05227e-16	rehearsal	1.01037e-16
strategy	0.00102079	context	8.24636e-17	speech perception	8.99498e-17	speech perception	9.35729e-17	metaphor	1.05227e-16	sentence comprehension	1.01037e-16
object recognition	1.82527e-05	deception	8.24636e-17	prosody	8.99498e-17	prosody	9.35729e-17	action	1.05227e-16	visual search	1.01037e-16
goal	1.51361e-06	uncertainty	8.24636e-17	listening	8.99498e-17	retention	9.35729e-17	speech perception	1.05227e-16	emotional expression	1.01037e-16
skill	9.50943e-07	concept	8.24636e-17	empathy	8.99498e-17	recall	9.35729e-17	listening	1.05227e-16	language processing	1.01037e-16
action	5.00549e-07	intelligence	8.24636e-17	language processing	8.99498e-17	remembering	9.35729e-17	memory encoding	1.05227e-16	memory encoding	1.01037e-16
gaze	3.86389e-08	semantic memory	8.24636e-17	integration	8.99498e-17	mental imagery	9.35729e-17	skill	1.05227e-16	metaphor	1.01037e-16
anticipation	4.78303e-09	theory of mind	8.24636e-17	pain	8.99498e-17	emotional expression	9.35729e-17	integration	1.05227e-16	naming	1.01037e-16
executive control	3.80695e-09	reward	8.24636e-17	sustained attention	8.99498e-17	associative memory	9.35729e-17	language processing	1.05227e-16	comprehension	1.01037e-16
attention	2.38715e-09	thought	8.24636e-17	uncertainty	8.99498e-17	episodic memory	9.35729e-17	attention	1.05227e-16	meaning	1.01037e-16
search	7.22958e-10	belief	8.24636e-17	intelligence	8.99498e-17	default mode network	9.35729e-17	mental rotation	1.05227e-16	context	1.01037e-16
pain	4.89017e-10	inference	8.24636e-17	reward	8.99498e-17	familiarity	9.35729e-17	gaze	1.05227e-16	reading	1.01037e-16
response selection	4.70203e-12	social cognition	8.24636e-17	sleep	8.99498e-17	habit	9.35729e-17	comprehension	1.05227e-16	language	1.01037e-16
spatial attention	2.30926e-12	familiarity	8.24636e-17	anticipation	8.99498e-17	extinction	9.35729e-17	narrative	1.05227e-16	expectancy	1.01037e-16
sleep	2.5925e-13	default mode network	8.24636e-17	choice	8.99498e-17	social cognition	9.35729e-17	humor	1.05227e-16	executive control	1.01037e-16
visual attention	1.20479e-13	episodic memory	8.24636e-17	loss	8.99498e-17	arousal	9.35729e-17	working memory	1.05227e-16	response inhibition	1.01037e-16
learning	4.85034e-14	intention	8.24636e-17	decision making	8.99498e-17	facial expression	9.35729e-17	goal	1.05227e-16	sequence learning	1.01037e-16
movement	1.70815e-14	judgment	8.24636e-17	anxiety	8.99498e-17	inference	9.35729e-17	rule	1.05227e-16	face perception	1.01037e-16
retention	1.48145e-14	retrieval	8.24636e-17	risk	8.99498e-17	thought	9.35729e-17	reasoning	1.05227e-16	phonological processing	1.01037e-16
selective attention	6.66914e-15	memory	8.24636e-17	learning	8.99498e-17	theory of mind	9.35729e-17	maintenance	1.05227e-16	eating	1.01037e-16
induction	6.40032e-15	narrative	8.24636e-17	emotion	8.99498e-17	stress	9.35729e-17	planning	1.05227e-16	habit	1.01037e-16
mental imagery	2.39759e-15	autobiographical memory	8.24636e-17	deception	8.99498e-17	semantic memory	9.35729e-17	task switching	1.05227e-16	emotion regulation	1.01037e-16
motor imagery	5.07836e-16	eating	8.24636e-17	impulsivity	8.99498e-17	anxiety	9.35729e-17	strategy	1.05227e-16	arousal	1.01037e-16
motor learning	2.50189e-16	remembering	8.24636e-17	habit	8.99498e-17	fear	9.35729e-17	memory retrieval	1.05227e-16	facial expression	1.01037e-16
sequence learning	7.80687e-17	impulsivity	8.24636e-17	eating	8.99498e-17	narrative	9.35729e-17	language	1.05227e-16	sleep	1.01037e-16
motor control	7.80687e-17	decision	8.24636e-17	inference	8.99498e-17	autobiographical memory	9.35729e-17	spatial working memory	1.05227e-16	anticipation	1.01037e-16
executive function	7.80687e-17	choice	8.24636e-17	belief	8.99498e-17	humor	9.35729e-17	reading	1.05227e-16	anxiety	1.01037e-16
navigation	7.80687e-17	loss	8.24636e-17	decision	8.99498e-17	emotion	9.35729e-17	judgment	1.05227e-16	fear	1.01037e-16
spatial working memory	7.80687e-17	decision making	8.24636e-17	response inhibition	8.99498e-17	object recognition	9.35729e-17	short term memory	1.05227e-16	learning	1.01037e-16
visual search	7.80687e-17	risk	8.24636e-17	emotion regulation	8.99498e-17	face perception	9.35729e-17	meaning	1.05227e-16	object recognition	1.01037e-16
mental rotation	7.80687e-17	emotion	8.24636e-17	consolidation	8.99498e-17	visual attention	9.35729e-17	sentence comprehension	1.05227e-16	consolidation	1.01037e-16
