# Supplementary material for: Revealing Relationships Among Cognitive Functions Using Functional Connectivity and a Large-Scale Meta-Analysis Database
Source: Front Hum Neurosci. 2020 Jan 10;13:457. doi: 10.3389/fnhum.2019.00457 (PMC6965330; doi:10.3389/fnhum.2019.00457)
Supplement: Supplementary file 8 [file Table_8.XLSX]

## Sheet: NMFCoefMtx
Supplementary Table 8: Nonnegative matrix factorization (NMF) coefficient matrix.
	factor_1	factor_2	factor_3	factor_4	factor_5	factor_6
parcel_1	0.791514	5.97886e-16	5.48126e-16	5.26903e-16	0.15965	0.516472
parcel_2	1.21779e-07	0.466706	5.48126e-16	0.0657675	0.54753	4.87979e-16
parcel_3	0.366973	0.00524881	0.0732162	1.21251	4.68546e-16	0.0001111
parcel_4	0.207547	5.97886e-16	5.0804e-11	0.860323	0.0730498	0.325468
parcel_5	0.33475	5.97886e-16	0.0168617	0.357281	4.68546e-16	0.118231
parcel_6	0.730991	5.97886e-16	5.48126e-16	0.705344	4.97009e-12	4.87979e-16
parcel_7	1.25088e-05	5.97886e-16	0.105275	5.26903e-16	0.0741775	0.659398
parcel_8	0.00387449	0.0907038	1.36085	5.26903e-16	0.00318539	4.87979e-16
parcel_9	1.00112	5.97886e-16	1.25776e-10	5.26903e-16	1.83431e-14	0.404252
parcel_10	1.73688e-05	5.97886e-16	0.199624	5.26903e-16	0.104025	0.531413
parcel_11	7.04847e-06	0.789621	5.48126e-16	5.26903e-16	1.1503e-07	0.016056
parcel_12	7.76732e-09	0.849518	5.48126e-16	5.26903e-16	1.83463e-05	0.00138585
parcel_13	0.000142572	0.347395	5.48126e-16	0.205371	0.933469	4.87979e-16
parcel_14	2.29632e-09	0.556674	5.48126e-16	5.26903e-16	0.102063	4.33275e-09
parcel_15	0.0519361	1.32982	5.48126e-16	5.26903e-16	8.03739e-16	4.87979e-16
parcel_16	1.55818e-05	0.000279372	5.48126e-16	0.284677	0.246639	4.87979e-16
parcel_17	2.16842e-05	0.0287383	5.48126e-16	0.151317	0.672177	4.87979e-16
parcel_18	0.10369	0.262341	5.48126e-16	0.667224	0.295074	4.87979e-16
parcel_19	6.31544e-16	0.579233	1.75579e-13	5.26903e-16	3.13317e-11	0.00981744
parcel_20	0.955735	5.97886e-16	0.0017474	7.13922e-11	4.68546e-16	0.367726
parcel_21	1.28342e-10	0.908696	4.80985e-13	5.26903e-16	4.97837e-12	0.00471562
parcel_22	0.0522168	0.0299333	0.363904	5.26903e-16	0.0398611	4.87979e-16
parcel_23	0.867276	5.97886e-16	5.48126e-16	5.26903e-16	1.48966e-13	0.295679
parcel_24	1.79715e-15	0.920364	3.28022e-05	5.26903e-16	7.20917e-14	0.0169874
parcel_25	6.31544e-16	0.000176202	1.0943	5.26903e-16	1.6472e-08	4.62063e-14
parcel_26	0.00473028	0.142732	5.48126e-16	5.26903e-16	0.142317	1.00518e-13
parcel_27	0.0585172	5.97886e-16	5.48126e-16	0.372056	0.418182	4.87979e-16
parcel_28	1.60877e-09	0.0352106	0.787629	5.26903e-16	0.00418354	0.157859
parcel_29	0.0185991	0.0153125	1.08261	5.26903e-16	0.000391246	4.87979e-16
parcel_31	8.12267e-10	0.188534	0.129322	0.282524	0.0406616	4.87979e-16
parcel_32	1.88732e-05	0.756095	0.290116	1.18015e-09	4.68546e-16	6.82186e-05
parcel_33	0.0984421	5.97886e-16	5.48126e-16	0.187165	0.493652	4.87979e-16
parcel_34	8.37896e-09	0.0168151	0.287683	5.26903e-16	0.0581486	0.396353
parcel_35	0.000113853	0.235939	5.48126e-16	0.583274	0.340355	4.87979e-16
parcel_36	0.208022	5.97886e-16	0.0193545	0.0785095	0.118525	0.0999602
parcel_37	0.560741	5.97886e-16	1.73341e-08	0.49244	4.68546e-16	0.793793
parcel_38	0.738809	1.23897e-11	5.48126e-16	5.26903e-16	1.77207e-12	3.14067e-13
parcel_39	6.31544e-16	0.442534	5.74478e-06	4.04604e-15	2.93441e-06	0.0314899
parcel_40	0.00647865	1.29083	5.48126e-16	5.26903e-16	0.052442	3.39073e-12
parcel_41	0.00152812	0.0219939	0.0411019	5.26903e-16	0.0283974	0.0255463
parcel_42	0.95732	0.0504246	0.140731	0.676889	4.68546e-16	4.87979e-16
parcel_43	0.413241	0.00992724	0.031514	0.737504	4.68546e-16	4.87979e-16
parcel_44	6.31544e-16	0.251613	0.704268	0.495682	4.68546e-16	1.20228e-07
parcel_45	3.63201e-08	0.497723	5.48126e-16	0.392718	0.0668536	4.87979e-16
parcel_46	0.00364056	0.0328912	5.65721e-09	0.695359	0.162653	0.0443795
parcel_47	1.40378	5.97886e-16	1.72373e-10	5.26903e-16	4.68546e-16	0.505727
parcel_48	0.0314757	5.97886e-16	3.12421e-10	0.598213	0.201374	0.197363
parcel_49	6.31544e-16	5.41111e-13	0.536747	5.26903e-16	0.00165383	2.8458e-11
parcel_50	3.81096e-07	0.928543	3.81054e-13	5.26903e-16	4.68546e-16	0.00122802
parcel_51	7.25441e-13	0.0718699	5.48126e-16	0.177996	0.34783	4.87979e-16
parcel_52	0.30397	0.0193098	0.00977559	1.32011	4.68546e-16	0.0196267
parcel_53	0.00614955	0.00018654	0.00733753	0.226867	0.205697	2.66161e-11
parcel_54	0.733192	5.97886e-16	5.48126e-16	0.894794	1.32781e-13	4.87979e-16
parcel_55	1.26136e-11	0.828683	1.07017e-15	5.26903e-16	2.1152e-09	0.0114501
parcel_56	6.31544e-16	0.115235	0.0901451	0.0552873	0.164335	4.87979e-16
parcel_57	9.29023e-07	0.252406	5.48126e-16	0.0169968	0.277049	4.87979e-16
parcel_58	6.31544e-16	0.358063	0.413586	0.57664	4.866e-10	5.43942e-07
parcel_59	2.46364e-10	0.68524	5.48126e-16	5.26903e-16	0.141613	4.1536e-11
parcel_60	0.00206376	5.97886e-16	0.143814	5.26903e-16	0.151727	0.324422
parcel_61	1.59747e-06	0.900373	5.48126e-16	5.26903e-16	1.38847e-08	0.000420794
parcel_62	0.208978	0.508721	0.360941	5.26903e-16	4.68546e-16	4.87979e-16
parcel_63	5.69321e-08	0.00286947	1.40956	5.26903e-16	0.000296559	3.84045e-14
parcel_64	0.37977	0.167284	5.48126e-16	1.92367e-15	0.526686	4.87979e-16
parcel_65	0.896812	5.97886e-16	9.56978e-05	5.26903e-16	8.02847e-14	0.358748
parcel_66	0.163026	4.46848e-09	0.197023	0.11009	2.5523e-12	6.82222e-15
parcel_67	0.0182703	0.00024287	0.689233	0.557135	4.68546e-16	0.359321
parcel_68	3.79429e-10	0.997134	4.16943e-10	4.91699e-15	1.2098e-10	0.00219301
parcel_69	0.504295	5.97886e-16	5.48126e-16	5.26903e-16	0.238556	0.380925
parcel_70	0.731999	5.97886e-16	0.00955841	5.26903e-16	1.53141e-12	0.321222
parcel_71	0.000373087	0.00102406	1.30601	5.26903e-16	0.000139226	4.87979e-16
parcel_72	0.660572	5.97886e-16	3.5654e-12	5.26903e-16	0.387949	0.471038
parcel_73	1.24557	5.97886e-16	4.1836e-09	7.59443e-10	4.68546e-16	1.00671
parcel_74	4.33429e-05	0.0016209	5.48126e-16	0.342766	0.151519	4.87979e-16
parcel_75	7.97112e-05	5.97886e-16	0.0986724	5.26903e-16	0.0572867	0.800641
parcel_76	0.522347	0.852331	5.48126e-16	5.26903e-16	4.68546e-16	4.87979e-16
parcel_77	0.0336602	1.12948	5.48126e-16	5.26903e-16	4.68546e-16	3.94719e-15
parcel_78	0.0136121	0.883988	5.48126e-16	5.26903e-16	0.372342	4.87979e-16
parcel_79	0.13886	5.97886e-16	0.227612	5.26903e-16	3.34951e-06	0.697119
parcel_80	0.36617	5.97886e-16	1.26871e-10	0.484062	0.107851	1.07235
parcel_81	0.00607618	0.83591	5.48126e-16	0.189946	0.0718599	4.87979e-16
parcel_82	0.592907	0.00427908	2.08112e-10	5.26903e-16	4.63941e-08	2.02e-14
parcel_83	1.1791	5.97886e-16	5.48126e-16	3.8515e-09	4.68546e-16	4.87979e-16
parcel_84	0.721056	5.97886e-16	0.0876148	7.22349e-12	4.68546e-16	7.23276e-15
parcel_85	0.170805	0.0666717	0.713048	0.153891	4.68546e-16	4.87979e-16
parcel_86	6.31544e-16	0.855144	9.30257e-11	1.4006e-15	3.24827e-07	0.00799649
parcel_87	3.75511e-06	2.76713e-05	1.00657	5.26903e-16	0.00172891	4.87979e-16
parcel_88	0.151523	0.75306	5.48126e-16	0.331088	2.43003e-15	4.87979e-16
parcel_89	0.0327724	0.00904407	0.235225	5.26903e-16	0.150685	0.145213
parcel_90	0.294495	5.97886e-16	5.48126e-16	2.89121e-14	0.607621	0.830676
parcel_91	1.52013	5.97886e-16	1.00544e-07	5.26903e-16	3.76295e-15	5.19827e-15
parcel_92	0.0665997	0.318446	2.37299e-15	5.26903e-16	0.495433	9.58855e-15
parcel_93	0.522189	5.97886e-16	5.48126e-16	0.746346	0.463148	7.67669e-16
parcel_94	0.000268088	5.97886e-16	2.4964e-06	0.0108891	0.710647	4.87979e-16
parcel_95	1.39651	0.22185	1.47705e-12	0.407449	4.68546e-16	4.87979e-16
parcel_96	6.31544e-16	0.300219	0.837437	0.212207	4.68546e-16	0.000669264
parcel_97	6.31544e-16	8.8686e-06	1.00484	5.26903e-16	4.19034e-09	1.01692e-13
parcel_98	0.0047696	0.471342	5.48126e-16	0.222632	0.762371	4.87979e-16
parcel_99	0.450913	0.438794	3.98158e-12	0.309711	4.68546e-16	4.87979e-16
parcel_100	0.139713	5.97886e-16	9.75891e-05	5.26903e-16	0.205383	0.962629
parcel_101	0.00010614	0.00906868	0.000166353	1.13901	0.118478	1.36679e-05
parcel_102	0.731641	5.97886e-16	3.69661e-09	0.810955	4.68546e-16	0.0933434
parcel_103	4.23432e-09	0.791403	5.48126e-16	5.26903e-16	2.45264e-07	0.00444278
parcel_104	0.121316	8.51403e-10	5.48126e-16	5.26903e-16	0.167273	1.0047e-08
parcel_105	2.04132e-07	0.149248	0.280758	5.26903e-16	0.104418	3.2281e-09
parcel_106	0.413498	0.641783	5.48126e-16	5.26903e-16	8.5217e-12	4.87979e-16
parcel_107	0.830733	5.97886e-16	5.48126e-16	1.88705e-14	0.130178	0.609526
parcel_108	0.771189	0.267402	5.48126e-16	0.468903	2.20985e-12	4.87979e-16
parcel_109	1.80563e-05	0.00263385	1.29842	5.26903e-16	0.000261021	4.87979e-16
parcel_110	0.486146	5.97886e-16	1.09403e-08	5.26903e-16	0.425631	0.487474
parcel_111	6.31544e-16	0.000746094	0.713034	5.26903e-16	0.00490357	4.87979e-16
parcel_112	1.73276e-05	0.976079	3.47121e-15	5.26903e-16	4.68546e-16	0.00709195
parcel_113	0.669314	5.97886e-16	5.48126e-16	0.414869	0.211042	4.87979e-16
parcel_114	2.25066e-08	1.34091e-05	1.12662	5.26903e-16	0.000622766	4.87979e-16
parcel_115	0.0976541	0.0174837	0.000786186	1.22233	1.1415e-15	1.67703e-06
parcel_116	0.0710323	1.0477	5.48126e-16	5.26903e-16	4.68546e-16	4.87979e-16
parcel_117	6.31544e-16	0.325949	1.11947e-05	0.0295843	0.11536	4.87979e-16
parcel_118	0.0398449	0.597214	8.1823e-14	0.727147	4.68546e-16	4.87979e-16
parcel_119	0.262923	0.16042	7.89155e-06	5.26903e-16	4.68546e-16	4.87979e-16
parcel_120	0.593273	5.97886e-16	3.39724e-09	5.26903e-16	0.142697	1.13172
parcel_121	0.754581	0.430855	0.0286869	5.26903e-16	4.68546e-16	4.87979e-16
parcel_122	1.89626e-07	0.324107	6.71341e-05	0.0850931	0.0131326	1.065e-13
parcel_123	0.000159287	0.155366	5.48126e-16	0.0421691	0.605352	4.87979e-16
parcel_124	0.0242278	0.146147	0.0977525	5.26903e-16	0.0542819	8.28347e-16
parcel_125	0.000261135	0.203465	5.48126e-16	0.370168	1.08033	4.87979e-16
parcel_126	0.189226	0.269464	6.79963e-15	5.26903e-16	0.382232	3.77838e-14
parcel_127	0.189066	5.97886e-16	3.80523e-09	0.345069	5.11066e-16	0.330302
parcel_128	0.000335024	0.911094	5.48126e-16	1.15855e-14	0.187321	4.87979e-16
parcel_129	1.44808	0.0786824	2.78474e-13	5.26903e-16	4.68546e-16	4.87979e-16
parcel_130	1.00566	5.97886e-16	5.48126e-16	5.26903e-16	0.327633	9.05832e-15
parcel_131	4.61629e-10	0.893017	5.48126e-16	5.26903e-16	0.000367422	0.0021279
parcel_132	9.31583e-08	0.166524	0.234435	5.26903e-16	0.101582	0.0680061
parcel_133	1.20592	5.97886e-16	1.71568e-11	5.26903e-16	1.80687e-15	0.388226
parcel_134	4.58271e-11	0.927345	5.48126e-16	0.35086	0.119253	4.87979e-16
parcel_135	0.0191751	0.000410756	0.491006	5.26903e-16	4.68546e-16	4.87979e-16
parcel_136	0.114861	5.97886e-16	5.48126e-16	0.428636	0.469956	4.87979e-16
parcel_137	0.251759	0.0924215	0.180154	5.26903e-16	1.80941e-10	2.82545e-09
parcel_138	0.0599486	3.07614e-10	0.00123743	1.19216	4.68546e-16	0.0672296
parcel_139	0.022648	0.00188124	0.852683	5.26903e-16	8.48363e-07	4.87979e-16
parcel_140	0.705227	5.97886e-16	5.48126e-16	5.26903e-16	1.39684	8.43595e-10
parcel_141	6.31544e-16	0.184368	0.412789	5.26903e-16	0.0516734	4.87979e-16
parcel_142	6.31544e-16	0.14185	1.14873	0.257262	4.68546e-16	0.000524187
parcel_143	0.540719	0.673105	5.48126e-16	5.26903e-16	7.50994e-14	4.87979e-16
parcel_144	0.116025	0.00334649	5.48126e-16	0.700092	0.246605	4.87979e-16
parcel_145	1.28279e-08	4.67005e-11	0.200013	0.0733906	0.0867264	4.87979e-16
parcel_146	6.56556e-06	0.183941	0.491665	5.26903e-16	0.030555	4.87979e-16
parcel_147	1.08441e-10	0.751303	5.48126e-16	0.350914	0.174561	4.87979e-16
parcel_148	0.758951	0.6896	5.48126e-16	5.26903e-16	1.57656e-15	4.87979e-16
parcel_149	0.17622	5.97886e-16	0.0119125	5.26903e-16	0.20618	0.424502
parcel_150	5.14757e-05	0.00278441	5.48126e-16	0.370315	0.381108	4.87979e-16
parcel_151	0.00285126	0.0514098	0.0014802	1.19059	0.0617632	0.0184519
parcel_152	1.3312	5.97886e-16	5.48126e-16	6.72593e-16	0.836337	3.95342e-14
parcel_153	0.000243926	0.130205	0.582559	0.766632	4.68546e-16	0.00428061
parcel_154	0.329909	5.97886e-16	5.68331e-16	5.26903e-16	0.793285	3.62982e-11
parcel_155	0.341702	5.97886e-16	7.73661e-05	5.26903e-16	0.34675	1.22771
parcel_156	0.237743	0.0232041	0.158086	5.26903e-16	0.0908027	1.98086e-08
parcel_157	0.0308239	0.602338	5.48126e-16	0.27554	4.68546e-16	2.23476e-15
parcel_158	0.322061	0.76328	5.52993e-13	0.655634	4.68546e-16	4.87979e-16
parcel_159	0.00188793	5.97886e-16	2.83699e-13	3.16563e-07	1.05244	4.87979e-16
parcel_160	0.0341237	0.99525	5.48126e-16	5.26903e-16	0.122199	4.87979e-16
parcel_161	0.00145201	0.828239	5.48126e-16	5.26903e-16	0.14691	3.45747e-10
parcel_162	6.31544e-16	5.7437e-08	0.659738	5.26903e-16	0.00402227	2.33253e-08
parcel_163	1.64263	6.03265e-13	2.974e-09	4.91202e-09	4.68546e-16	4.87979e-16
parcel_164	6.31544e-16	0.386336	0.259788	1.20983e-13	4.25592e-06	0.0214415
parcel_165	6.31544e-16	0.174258	0.13315	0.0312643	0.0614499	6.27774e-07
parcel_166	6.31544e-16	0.000122815	0.725884	5.26903e-16	0.00300564	4.87979e-16
parcel_167	0.00107273	5.97886e-16	0.113314	0.285075	0.00789339	0.81098
parcel_168	0.000108459	7.12826e-07	0.508606	5.26903e-16	0.00150075	4.87979e-16
parcel_169	0.031747	0.123799	0.97445	1.26492e-08	4.68546e-16	4.87979e-16
parcel_170	0.940082	5.97886e-16	5.48126e-16	9.60667e-16	1.18969	2.50196e-12
parcel_171	5.75057e-05	0.691811	5.48126e-16	1.9006e-14	0.571581	4.87979e-16
parcel_172	0.261029	0.176607	5.48126e-16	0.145389	0.656701	4.87979e-16
parcel_173	2.92125e-14	0.669983	0.315886	2.27935e-10	4.68546e-16	3.29193e-05
parcel_174	1.01432	5.97886e-16	2.38927e-08	0.607282	4.68546e-16	0.35293
parcel_175	0.0741173	5.97886e-16	2.2482e-12	0.208073	0.355529	1.15005e-15
parcel_176	1.03232	9.20661e-15	2.37675e-09	6.13541e-10	6.21103e-15	0.302084
parcel_177	0.21353	5.97886e-16	4.14515e-09	0.72598	0.093581	0.729472
parcel_178	0.000791403	0.108577	5.48126e-16	5.26903e-16	0.141622	9.00092e-15
parcel_179	1.24916	6.3213e-09	2.98448e-10	5.26903e-16	1.82287e-15	8.29023e-16
parcel_180	4.68492e-10	0.749201	5.48126e-16	5.26903e-16	5.43943e-08	0.0164307
parcel_181	8.03938e-06	1.06361	5.20614e-10	2.90882e-09	4.68546e-16	0.00194873
parcel_182	0.0102349	0.00502513	1.31478	1.27627e-09	0.000415449	3.16007e-09
parcel_183	6.31544e-16	8.11308e-09	0.461188	5.26903e-16	0.0091589	2.20739e-05
parcel_184	6.31544e-16	0.365044	0.302002	0.607164	4.68546e-16	0.000108587
parcel_185	1.04477	0.665788	9.36085e-15	5.26903e-16	4.68546e-16	4.87979e-16
parcel_186	2.06451e-13	0.000917367	0.407378	5.26903e-16	0.0198797	0.00505627
parcel_187	0.030622	0.00142691	5.48126e-16	0.681363	0.348662	4.87979e-16
parcel_188	6.96251e-13	0.891891	0.012325	5.26903e-16	4.68546e-16	0.0143164
parcel_189	4.05712e-09	0.000849382	1.00352	0.44115	4.68546e-16	0.172336
parcel_190	7.07978e-07	0.197282	1.2424	5.26903e-16	4.53749e-06	4.87979e-16
parcel_191	0.611935	5.97886e-16	9.31964e-06	5.26903e-16	0.618675	1.13508e-09
parcel_192	3.6793e-15	3.99844e-10	0.532244	5.26903e-16	3.93264e-05	4.87979e-16
parcel_193	6.31544e-16	0.203712	3.44979e-06	5.65188e-14	0.0478707	0.000212348
parcel_194	0.26136	5.97886e-16	1.21631e-05	0.780849	4.68546e-16	0.118275
parcel_195	2.70626e-08	0.0945875	5.48126e-16	0.177915	0.424421	4.87979e-16
parcel_196	0.257341	0.132223	0.000387068	5.26903e-16	3.60695e-13	4.87979e-16
parcel_197	3.36497e-05	0.881825	5.48126e-16	0.124485	0.187578	4.87979e-16
parcel_198	1.42291e-14	0.39444	1.21504e-15	5.26903e-16	0.0924018	0.000269058
parcel_199	0.00270118	0.000892246	5.48126e-16	0.615503	0.271764	2.57295e-15
parcel_200	0.159377	5.97886e-16	0.0271391	0.207873	0.0831681	0.10196
