# Supplementary material for: Revealing Relationships Among Cognitive Functions Using Functional Connectivity and a Large-Scale Meta-Analysis Database
Source: Front Hum Neurosci. 2020 Jan 10;13:457. doi: 10.3389/fnhum.2019.00457 (PMC6965330; doi:10.3389/fnhum.2019.00457)
Supplement: Supplementary file 11 [file Table_11.XLSX]

## Sheet: CFM-to-CFM_RSFCMtx
Supplementary Data 1: Cognitive function map (CFM)-to-CFM resting-state functional connectivity (RSFC) matrix.
	emotion	attention	memory	movement	pain	action	reward	language	learning	working memory	retrieval	risk	reading	context	fear	decision	judgment	integration	anxiety	decision making	stress	loss	cognitive control	choice	anticipation	response inhibition	meaning	goal	sleep	comprehension	skill	intention	facial expression	arousal	concept	recall	empathy	rule	naming	episodic memory	reasoning	default mode network	gaze	maintenance	listening	emotion regulation	familiarity	spatial attention	selective attention
emotion	1	-0.413387	0.445674	-0.367029	0.0839574	-0.349116	0.633353	0.274089	0.0346358	-0.348849	0.484535	0.33485	0.00748919	0.377983	0.741049	0.29307	0.490976	0.163033	0.32845	0.655283	0.422783	0.305249	-0.031952	0.568293	0.25854	0.0891503	0.338558	-0.405951	-0.0195691	0.584035	-0.236449	0.544489	0.261992	0.802865	0.509556	0.521972	0.48983	-0.256586	-0.0645977	0.21012	0.256301	0.634775	-0.181504	-0.309674	0.329401	0.484473	0.525432	-0.334252	-0.18953
attention	-0.413387	1	-0.102231	0.0707297	-0.3905	0.543841	-0.501709	0.0915537	-0.0939865	0.479025	-0.195318	-0.267201	0.417326	-0.173919	-0.386125	-0.129685	-0.197426	-0.260999	-0.319271	-0.359878	-0.356031	-0.26286	0.0588317	-0.362773	-0.364633	0.00145546	-0.105047	0.416987	-0.110431	-0.342182	-0.0169066	-0.227349	0.0151246	-0.461025	-0.252966	-0.365165	-0.316991	0.31264	0.2659	-0.0166149	0.0126097	-0.347511	0.525499	0.484136	-0.383129	-0.374141	-0.294314	0.754175	0.425277
memory	0.445674	-0.102231	1	-0.717866	-0.447393	-0.491896	0.239789	0.00829801	-0.0635953	-0.0372781	0.930509	0.112273	-0.049747	0.346293	0.136397	0.386522	0.729304	-0.252786	-0.0117978	0.459395	0.12285	0.0936114	0.141281	0.377464	-0.123557	-0.0897715	0.34489	0.00705169	-0.0183791	0.457415	-0.465424	0.541909	-0.231011	0.155888	0.633601	0.532457	-0.0890878	0.0717268	-0.189927	0.755877	0.669452	0.767874	-0.401062	-0.0235205	-0.193296	0.159499	0.823386	-0.256562	-0.163521
movement	-0.367029	0.0707297	-0.717866	1	0.510207	0.739819	-0.274994	0.0282545	0.0447842	0.035917	-0.690788	-0.256891	0.08394	-0.300597	-0.102129	-0.304121	-0.549983	0.401225	0.123224	-0.442177	-0.107801	-0.230222	-0.198814	-0.402673	0.0659098	-0.0554851	-0.106327	0.143427	0.00495598	-0.232271	0.814174	-0.427415	0.281453	-0.104106	-0.347618	-0.223446	0.183926	-0.0719868	0.328453	-0.494074	-0.574997	-0.587048	0.409456	0.159006	0.323109	-0.10859	-0.483977	0.214686	0.107718
pain	0.0839574	-0.3905	-0.447393	0.510207	1	0.118415	0.485012	-0.110706	0.390515	0.12556	-0.295875	0.188536	-0.326927	0.0879393	0.399308	0.161522	-0.301284	0.248387	0.300355	0.226928	0.224506	0.186934	0.298609	0.311151	0.686414	0.560842	-0.122164	-0.0139239	0.325866	-0.126937	0.345992	-0.190824	0.148017	0.369112	-0.254881	-0.122429	0.625114	0.0841132	-0.211471	-0.352203	-0.249759	-0.251452	-0.205234	0.103782	0.317332	0.429955	-0.317664	-0.37118	-0.183594
action	-0.349116	0.543841	-0.491896	0.739819	0.118415	1	-0.506947	0.292806	-0.0641955	0.319085	-0.496736	-0.350123	0.446416	-0.130164	-0.271112	-0.154059	-0.334807	0.263892	-0.0968322	-0.478542	-0.309916	-0.342826	-0.0612178	-0.467001	-0.222262	-0.0478138	0.136869	0.371137	-0.154531	-0.110969	0.653495	-0.303462	0.232068	-0.2912	-0.172774	-0.230537	0.0987486	0.192814	0.498171	-0.415445	-0.296738	-0.576644	0.575955	0.505567	0.164838	-0.182262	-0.391003	0.472492	0.232903
reward	0.633353	-0.501709	0.239789	-0.274994	0.485012	-0.506947	1	-0.206979	0.444771	-0.0551681	0.345937	0.560722	-0.435052	0.28168	0.754308	0.373636	0.158131	-0.0683337	0.344363	0.803517	0.542777	0.543935	0.271627	0.842047	0.745246	0.437891	-0.087611	-0.195378	0.362532	0.0750134	-0.280046	0.188024	0.0514837	0.754922	0.0603651	0.19741	0.444807	-0.0558653	-0.439341	0.211339	0.15702	0.460689	-0.47168	-0.175702	0.0456546	0.542392	0.252926	-0.492636	-0.23556
language	0.274089	0.0915537	0.00829801	0.0282545	-0.110706	0.292806	-0.206979	1	-0.0489759	0.0863947	0.00909117	-0.136326	0.832396	0.401457	0.0388572	0.20107	0.228497	0.481933	0.0532215	-0.216085	-0.113365	-0.149936	0.0242698	-0.169346	-0.0843212	-0.0431099	0.695703	-0.194762	-0.143662	0.593153	0.184874	0.150176	0.269991	0.0703512	0.498056	0.292863	0.293365	0.145311	0.604221	-0.283468	0.0478266	-0.220128	0.130788	0.199691	0.538125	0.200453	-0.0248282	0.0499972	0.02425
learning	0.0346358	-0.0939865	-0.0635953	0.0447842	0.390515	-0.0641955	0.444771	-0.0489759	1	0.338215	0.031527	0.51056	-0.107666	0.216323	0.236452	0.184124	-0.120754	-0.0748469	0.258197	0.208984	0.374345	0.532045	0.24809	0.387566	0.730276	0.339086	-0.0796698	0.0995676	0.43807	-0.137972	0.0176189	-0.144584	0.18089	0.309621	-0.109389	0.117554	0.25381	0.222333	-0.146227	0.0712426	0.00589805	-0.112822	-0.193891	0.148918	-0.053781	0.404933	-0.115333	-0.168825	-0.0467752
working memory	-0.348849	0.479025	-0.0372781	0.035917	0.12556	0.319085	-0.0551681	0.0863947	0.338215	1	0.0807295	-0.03619	0.143457	0.327623	-0.282073	0.474427	-0.010334	-0.206626	-0.279979	0.0307318	-0.239226	-0.0607674	0.735491	0.115328	0.166232	0.538166	0.133934	0.656284	0.231546	-0.203166	0.0666561	-0.197146	-0.267456	-0.348016	-0.0938568	-0.28921	0.0667762	0.831636	-0.0847776	-0.0620744	0.348535	-0.360728	-0.180896	0.892695	-0.239268	0.129757	-0.248019	0.0287094	-0.0259761
retrieval	0.484535	-0.195318	0.930509	-0.690788	-0.295875	-0.496736	0.345937	0.00909117	0.031527	0.0807295	1	0.172404	-0.138194	0.478985	0.168637	0.536749	0.783791	-0.217466	0.0101439	0.587581	0.157305	0.147796	0.308672	0.509931	-0.00678068	0.0889805	0.40644	0.0862485	0.0386487	0.509575	-0.429034	0.598172	-0.270151	0.206409	0.671803	0.524735	0.0480074	0.212412	-0.303389	0.700713	0.770639	0.758354	-0.525269	0.0899808	-0.130018	0.319899	0.831185	-0.432248	-0.290676
risk	0.33485	-0.267201	0.112273	-0.256891	0.188536	-0.350123	0.560722	-0.136326	0.51056	-0.03619	0.172404	1	-0.211077	0.150904	0.452484	0.193086	0.041481	-0.12415	0.28341	0.505843	0.657511	0.940973	0.116076	0.661927	0.550531	0.166877	-0.141995	-0.119888	0.177204	-0.0339134	-0.234401	0.0593744	0.173596	0.536802	-0.023452	0.0827569	0.128046	-0.0414582	-0.208321	0.117206	0.0826028	0.242344	-0.237368	-0.181312	-0.079198	0.364065	0.104301	-0.250893	-0.0976075
reading	0.00748919	0.417326	-0.049747	0.08394	-0.326927	0.446416	-0.435052	0.832396	-0.107666	0.143457	-0.138194	-0.211077	1	0.162656	-0.152928	-0.00879029	0.0488604	0.211114	-0.0974308	-0.417415	-0.200871	-0.20797	-0.134251	-0.364793	-0.280621	-0.277318	0.511099	-0.0663206	-0.206869	0.280332	0.207732	-0.0758982	0.241322	-0.144312	0.288459	0.123303	-0.0490418	0.148797	0.779613	-0.259269	-0.0868473	-0.336767	0.365478	0.231979	0.186344	-0.0992196	-0.123614	0.439394	0.268541
context	0.377983	-0.173919	0.346293	-0.300597	0.0879393	-0.130164	0.28168	0.401457	0.216323	0.327623	0.478985	0.150904	0.162656	1	0.181599	0.598285	0.41083	0.0809108	0.0562443	0.318193	0.051168	0.103692	0.492123	0.382047	0.218288	0.319595	0.605062	0.120547	0.0961558	0.452704	-0.129147	0.291874	-0.099519	0.206855	0.510822	0.377266	0.325208	0.457366	-0.0603138	0.082645	0.441458	0.110393	-0.440757	0.345363	0.187715	0.530078	0.229543	-0.430438	-0.249336
fear	0.741049	-0.386125	0.136397	-0.102129	0.399308	-0.271112	0.754308	0.0388572	0.236452	-0.282073	0.168637	0.452484	-0.152928	0.181599	1	0.139541	0.0104927	0.109739	0.592226	0.5737	0.616483	0.462583	-0.0539299	0.586344	0.553314	0.178962	-0.0376198	-0.379449	0.156504	0.141287	-0.139415	0.141369	0.428399	0.882982	0.100151	0.33205	0.466809	-0.305113	-0.107515	0.160109	-0.125547	0.356818	-0.129846	-0.304526	0.200175	0.436657	0.196835	-0.228069	-0.0973967
decision	0.29307	-0.129685	0.386522	-0.304121	0.161522	-0.154059	0.373636	0.20107	0.184124	0.474427	0.536749	0.193086	-0.00879029	0.598285	0.139541	1	0.48748	-0.0362173	-0.0860318	0.55243	0.044761	0.135318	0.688942	0.584207	0.304193	0.483211	0.456556	0.225713	0.134654	0.317834	-0.148468	0.273312	-0.264748	0.144808	0.41487	0.149357	0.311027	0.544668	-0.181119	0.0930481	0.589814	0.179088	-0.528674	0.501669	0.046614	0.494493	0.313709	-0.48955	-0.28903
judgment	0.490976	-0.197426	0.729304	-0.549983	-0.301284	-0.334807	0.158131	0.228497	-0.120754	-0.010334	0.783791	0.041481	0.0488604	0.41083	0.0104927	0.48748	1	-0.0805718	-0.132249	0.414739	-0.0346648	-0.00314715	0.24882	0.318452	-0.142156	0.0521603	0.575036	-0.033917	-0.0653642	0.682919	-0.264898	0.735123	-0.272021	0.116378	0.735782	0.43668	0.146671	0.140887	-0.127003	0.307325	0.800369	0.618035	-0.410693	0.0641207	0.0641147	0.351853	0.726054	-0.42038	-0.296579
integration	0.163033	-0.260999	-0.252786	0.401225	0.248387	0.263892	-0.0683337	0.481933	-0.0748469	-0.206626	-0.217466	-0.12415	0.211114	0.0809108	0.109739	-0.0362173	-0.0805718	1	0.246903	-0.167884	0.0315462	-0.127431	-0.116646	-0.147414	0.0671863	0.00284527	0.351639	-0.245082	-0.0912485	0.473064	0.403742	0.0366614	0.340197	0.141732	0.185854	0.19126	0.370948	-0.151968	0.238747	-0.265157	-0.241835	-0.177362	0.0802477	-0.0279695	0.918106	0.152972	-0.100869	-0.183216	-0.109913
anxiety	0.32845	-0.319271	-0.0117978	0.123224	0.300355	-0.0968322	0.344363	0.0532215	0.258197	-0.279979	0.0101439	0.28341	-0.0974308	0.0562443	0.592226	-0.0860318	-0.132249	0.246903	1	0.142756	0.550473	0.339427	-0.203536	0.194347	0.394347	-0.0219777	-0.0311506	-0.321792	0.0935728	0.0944816	0.104675	-0.0200034	0.627159	0.601008	0.0386227	0.444899	0.303865	-0.309081	0.000213443	0.122331	-0.277646	0.0736091	-0.0682857	-0.253814	0.275007	0.404564	0.0734737	-0.177658	-0.0732817
decision making	0.655283	-0.359878	0.459395	-0.442177	0.226928	-0.478542	0.803517	-0.216085	0.208984	0.0307318	0.587581	0.505843	-0.417415	0.318193	0.5737	0.55243	0.414739	-0.167884	0.142756	1	0.453241	0.476077	0.377673	0.905624	0.423847	0.419148	0.0326635	-0.0410211	0.136001	0.195184	-0.34649	0.395041	-0.155511	0.594804	0.228031	0.197159	0.317254	0.0871859	-0.45709	0.326252	0.468431	0.660708	-0.505447	-0.01654	-0.0459695	0.479068	0.49598	-0.505368	-0.298733
stress	0.422783	-0.356031	0.12285	-0.107801	0.224506	-0.309916	0.542777	-0.113365	0.374345	-0.239226	0.157305	0.657511	-0.200871	0.051168	0.616483	0.044761	-0.0346648	0.0315462	0.550473	0.453241	1	0.670313	-0.102376	0.537651	0.495772	0.00139988	-0.123299	-0.284516	0.129169	0.0285633	-0.0814928	0.0232009	0.349224	0.676484	0.0152277	0.305928	0.183234	-0.241861	-0.119	0.229354	-0.119215	0.299838	-0.17947	-0.296021	0.060379	0.381593	0.193675	-0.22331	-0.102747
loss	0.305249	-0.26286	0.0936114	-0.230222	0.186934	-0.342826	0.543935	-0.149936	0.532045	-0.0607674	0.147796	0.940973	-0.20797	0.103692	0.462583	0.135318	-0.00314715	-0.127431	0.339427	0.476077	0.670313	1	0.070644	0.628995	0.563694	0.142996	-0.169691	-0.156918	0.175201	-0.0633148	-0.220756	0.0147125	0.219658	0.535691	-0.0544596	0.0938757	0.114103	-0.073774	-0.185841	0.135253	0.0218717	0.231872	-0.210454	-0.208091	-0.0938203	0.369086	0.0934914	-0.215477	-0.0823633
cognitive control	-0.031952	0.0588317	0.141281	-0.198814	0.298609	-0.0612178	0.271627	0.0242698	0.24809	0.735491	0.308672	0.116076	-0.134251	0.492123	-0.0539299	0.688942	0.24882	-0.116646	-0.203536	0.377673	-0.102376	0.070644	1	0.442316	0.319609	0.765686	0.19644	0.442922	0.238871	0.0203617	-0.14385	0.0976816	-0.349686	-0.111094	0.0480815	-0.19227	0.257916	0.786345	-0.344277	-0.051378	0.561275	-0.064101	-0.485114	0.665287	-0.069014	0.421051	-0.0438473	-0.393801	-0.254079
choice	0.568293	-0.362773	0.377464	-0.402673	0.311151	-0.467001	0.842047	-0.169346	0.387566	0.115328	0.509931	0.661927	-0.364793	0.382047	0.586344	0.584207	0.318452	-0.147414	0.194347	0.905624	0.537651	0.628995	0.442316	1	0.581861	0.440425	0.0285371	-0.0318762	0.19684	0.122429	-0.322134	0.256228	-0.107795	0.600166	0.165138	0.14711	0.296396	0.165867	-0.419149	0.246749	0.402856	0.513551	-0.532371	0.0371706	-0.0511848	0.543522	0.372304	-0.515669	-0.285383
anticipation	0.25854	-0.364633	-0.123557	0.0659098	0.686414	-0.222262	0.745246	-0.0843212	0.730276	0.166232	-0.00678068	0.550531	-0.280621	0.218288	0.553314	0.304193	-0.142156	0.0671863	0.394347	0.423847	0.495772	0.563694	0.319609	0.581861	1	0.538721	-0.1062	-0.10511	0.51583	-0.0876536	-0.015881	-0.110711	0.21058	0.562422	-0.142851	0.0362372	0.525575	0.0810578	-0.279465	-0.0417268	-0.0830243	-0.0394834	-0.34805	0.020114	0.123354	0.582284	-0.138294	-0.38306	-0.161645
response inhibition	0.0891503	0.00145546	-0.0897715	-0.0554851	0.560842	-0.0478138	0.437891	-0.0431099	0.339086	0.538166	0.0889805	0.166877	-0.277318	0.319595	0.178962	0.483211	0.0521603	0.00284527	-0.0219777	0.419148	0.00139988	0.142996	0.765686	0.440425	0.538721	1	-0.0263996	0.21857	0.349564	-0.0347752	-0.126682	0.118999	-0.13874	0.105965	-0.129828	-0.247887	0.554795	0.457257	-0.456033	-0.141225	0.327504	-0.0940814	-0.365077	0.454135	0.0986137	0.502013	-0.21701	-0.376474	-0.219669
meaning	0.338558	-0.105047	0.34489	-0.106327	-0.122164	0.136869	-0.087611	0.695703	-0.0796698	0.133934	0.40644	-0.141995	0.511099	0.605062	-0.0376198	0.456556	0.575036	0.351639	-0.0311506	0.0326635	-0.123299	-0.169691	0.19644	0.0285371	-0.1062	-0.0263996	1	0.0163897	-0.11106	0.782182	0.134677	0.401606	-0.0357621	0.0513508	0.797451	0.473617	0.301188	0.273597	0.305326	-0.0435738	0.388168	0.0806032	-0.200004	0.309597	0.425771	0.364867	0.343767	-0.262309	-0.172254
goal	-0.405951	0.416987	0.00705169	0.143427	-0.0139239	0.371137	-0.195378	-0.194762	0.0995676	0.656284	0.0862485	-0.119888	-0.0663206	0.120547	-0.379449	0.225713	-0.033917	-0.245082	-0.321792	-0.0410211	-0.284516	-0.156918	0.442922	-0.0318762	-0.10511	0.21857	0.0163897	1	0.111009	-0.243844	0.0677091	-0.183561	-0.316212	-0.418295	-0.107191	-0.285741	-0.136525	0.596912	-0.120978	0.0811217	0.277068	-0.210457	0.00902576	0.644071	-0.325201	-0.09205	-0.0837219	0.134139	0.00212074
sleep	-0.0195691	-0.110431	-0.0183791	0.00495598	0.325866	-0.154531	0.362532	-0.143662	0.43807	0.231546	0.0386487	0.177204	-0.206869	0.0961558	0.156504	0.134654	-0.0653642	-0.0912485	0.0935728	0.136001	0.129169	0.175201	0.238871	0.19684	0.51583	0.349564	-0.11106	0.111009	1	-0.148165	-0.065075	-0.0692043	-0.0205295	0.125811	-0.119972	-0.028462	0.185938	0.127822	-0.254398	0.0900636	0.0370378	-0.0429249	-0.234308	0.0950924	-0.0655589	0.212101	-0.101682	-0.19718	-0.0431874
comprehension	0.584035	-0.342182	0.457415	-0.232271	-0.126937	-0.110969	0.0750134	0.593153	-0.137972	-0.203166	0.509575	-0.0339134	0.280332	0.452704	0.141287	0.317834	0.682919	0.473064	0.0944816	0.195184	0.0285633	-0.0633148	0.0203617	0.122429	-0.0876536	-0.0347752	0.782182	-0.243844	-0.148165	1	0.0176894	0.618039	0.0392548	0.245867	0.846766	0.581263	0.414322	-0.039087	0.0978127	0.104709	0.43036	0.397	-0.235912	-0.036048	0.614468	0.382413	0.539286	-0.389784	-0.257646
skill	-0.236449	-0.0169066	-0.465424	0.814174	0.345992	0.653495	-0.280046	0.184874	0.0176189	0.0666561	-0.429034	-0.234401	0.207732	-0.129147	-0.139415	-0.148468	-0.264898	0.403742	0.104675	-0.34649	-0.0814928	-0.220756	-0.14385	-0.322134	-0.015881	-0.126682	0.134677	0.0677091	-0.065075	0.0176894	1	-0.220909	0.195072	-0.115254	-0.0636717	0.000777038	0.130773	0.0059933	0.398768	-0.384892	-0.329284	-0.40057	0.23038	0.218685	0.38274	-0.0177986	-0.227883	0.0512238	-0.00110317
intention	0.544489	-0.227349	0.541909	-0.427415	-0.190824	-0.303462	0.188024	0.150176	-0.144584	-0.197146	0.598172	0.0593744	-0.0758982	0.291874	0.141369	0.273312	0.735123	0.0366614	-0.0200034	0.395041	0.0232009	0.0147125	0.0976816	0.256228	-0.110711	0.118999	0.401606	-0.183561	-0.0692043	0.618039	-0.220909	1	-0.100476	0.219521	0.596133	0.394283	0.257615	-0.0718147	-0.188395	0.274357	0.602676	0.620006	-0.223339	-0.128506	0.184992	0.341081	0.572478	-0.382508	-0.259452
facial expression	0.261992	0.0151246	-0.231011	0.281453	0.148017	0.232068	0.0514837	0.269991	0.18089	-0.267456	-0.270151	0.173596	0.241322	-0.099519	0.428399	-0.264748	-0.272021	0.340197	0.627159	-0.155511	0.349224	0.219658	-0.349686	-0.107795	0.21058	-0.13874	-0.0357621	-0.316212	-0.0205295	0.0392548	0.195072	-0.100476	1	0.472348	-0.0701322	0.251876	0.27569	-0.333193	0.339656	-0.0956933	-0.433821	-0.15235	0.45922	-0.263366	0.310728	0.207196	-0.156125	0.184287	0.118441
arousal	0.802865	-0.461025	0.155888	-0.104106	0.369112	-0.2912	0.754922	0.0703512	0.309621	-0.348016	0.206409	0.536802	-0.144312	0.206855	0.882982	0.144808	0.116378	0.141732	0.601008	0.594804	0.676484	0.535691	-0.111094	0.600166	0.562422	0.105965	0.0513508	-0.418295	0.125811	0.245867	-0.115254	0.219521	0.472348	1	0.177362	0.440078	0.51125	-0.347692	-0.0807822	0.140973	-0.0878741	0.426113	-0.118808	-0.367422	0.250959	0.505838	0.273989	-0.293007	-0.139217
concept	0.509556	-0.252966	0.633601	-0.347618	-0.254881	-0.172774	0.0603651	0.498056	-0.109389	-0.0938568	0.671803	-0.023452	0.288459	0.510822	0.100151	0.41487	0.735782	0.185854	0.0386227	0.228031	0.0152277	-0.0544596	0.0480815	0.165138	-0.142851	-0.129828	0.797451	-0.107191	-0.119972	0.846766	-0.0636717	0.596133	-0.0701322	0.177362	1	0.66413	0.210586	0.0533451	0.115632	0.280408	0.522834	0.444317	-0.291935	0.0313297	0.311306	0.336942	0.67577	-0.343129	-0.249277
recall	0.521972	-0.365165	0.532457	-0.223446	-0.122429	-0.230537	0.19741	0.292863	0.117554	-0.28921	0.524735	0.0827569	0.123303	0.377266	0.33205	0.149357	0.43668	0.19126	0.444899	0.197159	0.305928	0.0938757	-0.19227	0.14711	0.0362372	-0.247887	0.473617	-0.285741	-0.028462	0.581263	0.000777038	0.394283	0.251876	0.440078	0.66413	1	0.195627	-0.211523	0.0987665	0.46356	0.180517	0.439813	-0.202929	-0.211597	0.283404	0.302406	0.575782	-0.294827	-0.192194
empathy	0.48983	-0.316991	-0.0890878	0.183926	0.625114	0.0987486	0.444807	0.293365	0.25381	0.0667762	0.0480074	0.128046	-0.0490418	0.325208	0.466809	0.311027	0.146671	0.370948	0.303865	0.317254	0.183234	0.114103	0.257916	0.296396	0.525575	0.554795	0.301188	-0.136525	0.185938	0.414322	0.130773	0.257615	0.27569	0.51125	0.210586	0.195627	1	0.0212896	-0.119152	-0.18704	0.057526	0.0310773	-0.171618	0.122989	0.510423	0.591368	0.00568604	-0.401253	-0.215335
rule	-0.256586	0.31264	0.0717268	-0.0719868	0.0841132	0.192814	-0.0558653	0.145311	0.222333	0.831636	0.212412	-0.0414582	0.148797	0.457366	-0.305113	0.544668	0.140887	-0.151968	-0.309081	0.0871859	-0.241861	-0.073774	0.786345	0.165867	0.0810578	0.457257	0.273597	0.596912	0.127822	-0.039087	0.0059933	-0.0718147	-0.333193	-0.347692	0.0533451	-0.211523	0.0212896	1	-0.0636607	-0.0808485	0.466949	-0.261441	-0.258397	0.7868	-0.168488	0.201921	-0.0997171	-0.0868514	-0.103598
naming	-0.0645977	0.2659	-0.189927	0.328453	-0.211471	0.498171	-0.439341	0.604221	-0.146227	-0.0847776	-0.303389	-0.208321	0.779613	-0.0603138	-0.107515	-0.181119	-0.127003	0.238747	0.000213443	-0.45709	-0.119	-0.185841	-0.344277	-0.419149	-0.279465	-0.456033	0.305326	-0.120978	-0.254398	0.0978127	0.398768	-0.188395	0.339656	-0.0807822	0.115632	0.0987665	-0.119152	-0.0636607	1	-0.294719	-0.321733	-0.346595	0.451933	0.0337821	0.19047	-0.175327	-0.137537	0.435953	0.28713
episodic memory	0.21012	-0.0166149	0.755877	-0.494074	-0.352203	-0.415445	0.211339	-0.283468	0.0712426	-0.0620744	0.700713	0.117206	-0.259269	0.082645	0.160109	0.0930481	0.307325	-0.265157	0.122331	0.326252	0.229354	0.135253	-0.051378	0.246749	-0.0417268	-0.141225	-0.0435738	0.0811217	0.0900636	0.104709	-0.384892	0.274357	-0.0956933	0.140973	0.280408	0.46356	-0.18704	-0.0808485	-0.294719	1	0.348376	0.653378	-0.220729	-0.107823	-0.294614	-0.0629747	0.619053	-0.0769458	-0.0399151
reasoning	0.256301	0.0126097	0.669452	-0.574997	-0.249759	-0.296738	0.15702	0.0478266	0.00589805	0.348535	0.770639	0.0826028	-0.0868473	0.441458	-0.125547	0.589814	0.800369	-0.241835	-0.277646	0.468431	-0.119215	0.0218717	0.561275	0.402856	-0.0830243	0.327504	0.388168	0.277068	0.0370378	0.43036	-0.329284	0.602676	-0.433821	-0.0878741	0.522834	0.180517	0.057526	0.466949	-0.321733	0.348376	1	0.496296	-0.467581	0.349139	-0.129168	0.349143	0.564097	-0.394907	-0.292851
default mode network	0.634775	-0.347511	0.767874	-0.587048	-0.251452	-0.576644	0.460689	-0.220128	-0.112822	-0.360728	0.758354	0.242344	-0.336767	0.110393	0.356818	0.179088	0.618035	-0.177362	0.0736091	0.660708	0.299838	0.231872	-0.064101	0.513551	-0.0394834	-0.0940814	0.0806032	-0.210457	-0.0429249	0.397	-0.40057	0.620006	-0.15235	0.426113	0.444317	0.439813	0.0310773	-0.261441	-0.346595	0.653378	0.496296	1	-0.309394	-0.343207	-0.0836898	0.15023	0.825303	-0.354841	-0.245171
gaze	-0.181504	0.525499	-0.401062	0.409456	-0.205234	0.575955	-0.47168	0.130788	-0.193891	-0.180896	-0.525269	-0.237368	0.365478	-0.440757	-0.129846	-0.528674	-0.410693	0.0802477	-0.0682857	-0.505447	-0.17947	-0.210454	-0.485114	-0.532371	-0.34805	-0.365077	-0.200004	0.00902576	-0.234308	-0.235912	0.23038	-0.223339	0.45922	-0.118808	-0.291935	-0.202929	-0.171618	-0.258397	0.451933	-0.220729	-0.467581	-0.309394	1	-0.135087	-0.0392541	-0.438897	-0.322577	0.719205	0.391582
maintenance	-0.309674	0.484136	-0.0235205	0.159006	0.103782	0.505567	-0.175702	0.199691	0.148918	0.892695	0.0899808	-0.181312	0.231979	0.345363	-0.304526	0.501669	0.0641207	-0.0279695	-0.253814	-0.01654	-0.296021	-0.208091	0.665287	0.0371706	0.020114	0.454135	0.309597	0.644071	0.0950924	-0.036048	0.218685	-0.128506	-0.263366	-0.367422	0.0313297	-0.211597	0.122989	0.7868	0.0337821	-0.107823	0.349139	-0.343207	-0.135087	1	-0.0679241	0.125459	-0.157561	0.0125089	-0.0630053
listening	0.329401	-0.383129	-0.193296	0.323109	0.317332	0.164838	0.0456546	0.538125	-0.053781	-0.239268	-0.130018	-0.079198	0.186344	0.187715	0.200175	0.046614	0.0641147	0.918106	0.275007	-0.0459695	0.060379	-0.0938203	-0.069014	-0.0511848	0.123354	0.0986137	0.425771	-0.325201	-0.0655589	0.614468	0.38274	0.184992	0.310728	0.250959	0.311306	0.283404	0.510423	-0.168488	0.19047	-0.294614	-0.129168	-0.0836898	-0.0392541	-0.0679241	1	0.316155	-0.0335451	-0.312117	-0.187519
emotion regulation	0.484473	-0.374141	0.159499	-0.10859	0.429955	-0.182262	0.542392	0.200453	0.404933	0.129757	0.319899	0.364065	-0.0992196	0.530078	0.436657	0.494493	0.351853	0.152972	0.404564	0.479068	0.381593	0.369086	0.421051	0.543522	0.582284	0.502013	0.364867	-0.09205	0.212101	0.382413	-0.0177986	0.341081	0.207196	0.505838	0.336942	0.302406	0.591368	0.201921	-0.175327	-0.0629747	0.349143	0.15023	-0.438897	0.125459	0.316155	1	0.185824	-0.549879	-0.272848
familiarity	0.525432	-0.294314	0.823386	-0.483977	-0.317664	-0.391003	0.252926	-0.0248282	-0.115333	-0.248019	0.831185	0.104301	-0.123614	0.229543	0.196835	0.313709	0.726054	-0.100869	0.0734737	0.49598	0.193675	0.0934914	-0.0438473	0.372304	-0.138294	-0.21701	0.343767	-0.0837219	-0.101682	0.539286	-0.227883	0.572478	-0.156125	0.273989	0.67577	0.575782	0.00568604	-0.0997171	-0.137537	0.619053	0.564097	0.825303	-0.322577	-0.157561	-0.0335451	0.185824	1	-0.335582	-0.246477
spatial attention	-0.334252	0.754175	-0.256562	0.214686	-0.37118	0.472492	-0.492636	0.0499972	-0.168825	0.0287094	-0.432248	-0.250893	0.439394	-0.430438	-0.228069	-0.48955	-0.42038	-0.183216	-0.177658	-0.505368	-0.22331	-0.215477	-0.393801	-0.515669	-0.38306	-0.376474	-0.262309	0.134139	-0.19718	-0.389784	0.0512238	-0.382508	0.184287	-0.293007	-0.343129	-0.294827	-0.401253	-0.0868514	0.435953	-0.0769458	-0.394907	-0.354841	0.719205	0.0125089	-0.312117	-0.549879	-0.335582	1	0.562051
selective attention	-0.18953	0.425277	-0.163521	0.107718	-0.183594	0.232903	-0.23556	0.02425	-0.0467752	-0.0259761	-0.290676	-0.0976075	0.268541	-0.249336	-0.0973967	-0.28903	-0.296579	-0.109913	-0.0732817	-0.298733	-0.102747	-0.0823633	-0.254079	-0.285383	-0.161645	-0.219669	-0.172254	0.00212074	-0.0431874	-0.257646	-0.00110317	-0.259452	0.118441	-0.139217	-0.249277	-0.192194	-0.215335	-0.103598	0.28713	-0.0399151	-0.292851	-0.245171	0.391582	-0.0630053	-0.187519	-0.272848	-0.246477	0.562051	1
semantic processing	0.374414	-0.0824087	0.554084	-0.262144	-0.294297	-0.0108628	-0.0556668	0.567482	-0.0946466	0.0423375	0.561707	-0.11032	0.443724	0.565784	0.0361304	0.412605	0.566375	0.180041	0.0240114	0.082705	-0.0367588	-0.127727	0.0665888	0.0619409	-0.170881	-0.186452	0.850339	-0.0304216	-0.125073	0.711167	-0.00267636	0.385772	-0.0370866	0.0980092	0.849607	0.60965	0.124926	0.154529	0.260834	0.262899	0.381405	0.272464	-0.202569	0.193374	0.240875	0.246418	0.51338	-0.197991	-0.147261
social cognition	0.278712	-0.133657	0.260302	-0.2787	-0.241589	-0.258548	0.13077	-0.103658	-0.1105	-0.30458	0.246565	0.162285	-0.120441	-0.0544902	0.148113	-0.051913	0.208225	-0.0573745	0.0885856	0.2659	0.19072	0.220869	-0.217858	0.153066	-0.0931171	-0.173813	-0.0250566	-0.249246	-0.0997175	0.15083	-0.206789	0.284654	0.0458265	0.232667	0.143032	0.233006	-0.0440406	-0.266912	-0.0667078	0.219584	0.0953929	0.45028	-0.0302562	-0.286347	-0.0297966	0.000587872	0.372287	-0.0880429	-0.0653484
motor imagery	-0.282516	0.00710134	-0.563981	0.863824	0.389592	0.692268	-0.277402	0.00256772	-0.0574742	-0.0617321	-0.536918	-0.264255	0.0382042	-0.284368	-0.115251	-0.264838	-0.404562	0.35119	0.079406	-0.343531	-0.0985247	-0.245333	-0.228198	-0.334489	-0.0665737	-0.147411	-0.0520351	0.112929	-0.108441	-0.120513	0.816534	-0.300026	0.14455	-0.12394	-0.224697	-0.133753	0.089726	-0.0939465	0.236392	-0.395212	-0.443066	-0.389849	0.371732	0.131419	0.293474	-0.157622	-0.275686	0.146604	0.0409722
inference	0.546396	-0.247052	0.365468	-0.235728	-0.148711	-0.165698	0.151756	0.200012	-0.147139	-0.273911	0.3566	0.00719596	0.0697749	0.176022	0.169324	0.170958	0.538002	0.0599859	-0.0122729	0.275529	0.06912	-0.0282344	-0.0750858	0.165438	-0.125696	-0.134884	0.405534	-0.18173	-0.131988	0.555225	-0.0626448	0.462335	-0.0487255	0.308021	0.494193	0.400002	0.194462	-0.114543	0.0327256	0.0542944	0.342112	0.470442	-0.0907233	-0.164668	0.192251	0.225135	0.496901	-0.199724	-0.134184
search	-0.300532	0.541394	-0.167238	-0.0111014	-0.397187	0.160284	-0.36884	0.0829717	-0.0639787	0.0209821	-0.339012	-0.122083	0.431577	-0.289369	-0.256077	-0.386588	-0.275396	-0.313299	-0.202068	-0.442854	-0.166384	-0.105154	-0.324801	-0.403368	-0.277273	-0.373556	-0.229481	-0.00335065	-0.0973233	-0.368079	-0.0617793	-0.332644	0.061021	-0.260737	-0.267437	-0.21892	-0.44621	-0.0726293	0.398236	-0.102786	-0.297257	-0.301576	0.435739	-0.10737	-0.380011	-0.447664	-0.297987	0.708824	0.511174
planning	-0.315595	0.390616	0.158088	-0.0155381	0.0387169	0.281503	-0.0798825	-0.0366069	0.260434	0.845454	0.287369	-0.0540033	-0.00118861	0.35029	-0.346885	0.537088	0.177412	-0.216192	-0.329551	0.121603	-0.258118	-0.087912	0.695863	0.169666	0.0423928	0.425615	0.219238	0.774839	0.165432	-0.0728196	0.031208	-0.0362503	-0.386144	-0.383025	0.0832213	-0.198093	-0.0136753	0.827377	-0.154012	0.08418	0.542798	-0.159406	-0.223815	0.847643	-0.258067	0.158458	0.0291689	-0.0803669	-0.114392
belief	0.591969	-0.246054	0.609911	-0.542341	-0.198005	-0.41703	0.289024	0.0366643	-0.120159	-0.182477	0.665811	0.130708	-0.185768	0.251131	0.168034	0.282357	0.781496	-0.0582609	-0.0519527	0.518326	0.0527628	0.0890748	0.162251	0.356774	-0.0746799	0.188014	0.295224	-0.168506	-0.0423438	0.59681	-0.334235	0.863488	-0.153405	0.262734	0.540538	0.356715	0.266248	-0.0511611	-0.318582	0.334889	0.71858	0.741845	-0.28751	-0.149492	0.112089	0.357598	0.627665	-0.415226	-0.282632
executive function	-0.296874	0.181846	-0.276303	0.218932	0.216181	0.212891	-0.0965282	-0.0973535	0.118425	0.295882	-0.208544	-0.0695865	-0.0336607	0.0221733	-0.161846	-0.00699642	-0.255117	-0.117758	-0.108367	-0.153223	-0.146796	-0.0570583	0.212555	-0.118324	0.0695937	0.237135	-0.106387	0.431864	0.151967	-0.286945	0.047413	-0.261984	-0.054665	-0.190266	-0.256474	-0.271837	0.0296911	0.34662	-0.0317116	-0.158872	-0.107238	-0.351547	0.0772312	0.22412	-0.163634	-0.0418552	-0.314753	0.131904	0.0351504
uncertainty	0.3685	-0.13803	0.400061	-0.43185	0.105953	-0.367715	0.47798	-0.165769	0.0945466	0.230592	0.514013	0.196922	-0.383864	0.321353	0.222711	0.583012	0.453827	-0.154669	-0.0672915	0.68498	0.0700733	0.149244	0.542774	0.619301	0.216913	0.56204	0.0708624	0.0937925	0.133427	0.171449	-0.327694	0.476427	-0.312564	0.200703	0.192741	0.0221733	0.216933	0.243689	-0.481822	0.217346	0.648939	0.460265	-0.480174	0.216716	-0.0276129	0.449497	0.318936	-0.488893	-0.285465
navigation	-0.406013	0.473809	0.100616	-0.174262	-0.3353	-0.0559988	-0.167667	-0.378132	0.0295414	0.159198	-0.03994	-0.0536705	-0.103161	-0.253986	-0.204872	-0.277118	-0.351417	-0.388792	-0.148457	-0.210416	-0.0736651	-0.022674	-0.116414	-0.187047	-0.122363	-0.122543	-0.453092	0.185852	0.0479081	-0.478792	-0.302402	-0.347374	-0.116187	-0.307982	-0.382951	-0.217003	-0.453301	0.0165625	-0.151742	0.429033	-0.16145	-0.0807852	0.177856	0.0172604	-0.522852	-0.48949	-0.181861	0.50777	0.326089
metaphor	0.539072	-0.222672	0.294788	-0.142707	-0.0113028	0.0408474	0.0673691	0.729429	-0.0634579	-0.00228779	0.37278	-0.0608866	0.416849	0.618046	0.170496	0.400846	0.555649	0.42745	0.109261	0.146481	-0.00584467	-0.0886841	0.163607	0.115776	-0.0040112	0.0962766	0.877424	-0.159997	-0.0988207	0.868958	0.0793485	0.480739	0.0747623	0.25022	0.773275	0.50819	0.494504	0.12147	0.19506	-0.0828405	0.348931	0.16297	-0.213913	0.161042	0.583545	0.469134	0.313663	-0.344911	-0.225023
thought	0.563173	-0.313678	0.679464	-0.507971	-0.168121	-0.542712	0.518925	-0.243533	-0.0457389	-0.319326	0.639155	0.224411	-0.337449	0.146289	0.47023	0.151874	0.355735	-0.138334	0.177374	0.619526	0.379835	0.224056	-0.09836	0.521617	0.0845202	-0.102069	0.0107845	-0.234998	-0.00990825	0.237343	-0.395279	0.372789	-0.0932203	0.460957	0.328083	0.44451	0.00433248	-0.263527	-0.336921	0.692482	0.253854	0.800181	-0.30875	-0.314584	-0.100756	0.090059	0.650824	-0.270613	-0.174269
extinction	0.0774994	-0.00621432	0.083832	-0.151321	-0.141866	-0.13184	0.0619543	0.023041	0.231653	-0.104845	0.07488	0.286781	0.0598867	0.00569534	0.13192	-0.0682321	-0.0222266	-0.132223	0.158035	0.00716944	0.211378	0.310198	-0.151791	0.055688	0.0687595	-0.146639	-0.0847129	-0.101092	0.00958129	-0.0519459	-0.13274	-0.0317252	0.207852	0.180898	0.0236279	0.173151	-0.12071	-0.11482	0.0678676	0.166701	-0.0461846	0.0582843	0.0560385	-0.198348	-0.138446	0.0182969	0.0584775	0.0803015	0.0572614
prosody	0.256106	-0.344542	-0.237589	0.343199	0.359521	0.168816	0.0653846	0.48044	-0.0165403	-0.176693	-0.171765	-0.0617881	0.132983	0.179766	0.217429	0.0604456	-0.0518909	0.934748	0.284467	-0.0560138	0.0722276	-0.074452	-0.0292878	-0.0311492	0.191083	0.13658	0.345245	-0.270695	-0.0353189	0.48284	0.332067	0.0793167	0.322982	0.236671	0.20398	0.196545	0.489536	-0.130997	0.144308	-0.274532	-0.202353	-0.158473	-0.0345224	-0.0288359	0.933685	0.278775	-0.11189	-0.287353	-0.162659
speech perception	0.107901	-0.334678	-0.362773	0.482073	0.341317	0.220489	-0.0442566	0.373913	-0.0738572	-0.288633	-0.338288	-0.111043	0.110458	-0.0283469	0.13976	-0.139106	-0.213044	0.931091	0.284119	-0.200083	0.0540849	-0.105901	-0.192112	-0.177363	0.101455	-0.0161623	0.184072	-0.30421	-0.0891644	0.347358	0.422037	-0.0507702	0.355945	0.16967	0.0580828	0.132136	0.351386	-0.25106	0.228393	-0.317	-0.384388	-0.225213	0.0821225	-0.141671	0.890136	0.103648	-0.193808	-0.169135	-0.0917438
deception	0.261544	-0.104357	0.222528	-0.265783	0.211658	-0.143091	0.261044	0.14655	0.114944	0.325902	0.393872	0.0852786	-0.116646	0.436011	0.0335708	0.537131	0.542797	-0.0387656	-0.119073	0.407423	-0.0950065	0.0316982	0.598608	0.36658	0.194794	0.670598	0.304932	0.145763	0.144557	0.352836	-0.157953	0.536136	-0.242514	0.0406601	0.318641	0.0391661	0.454554	0.385814	-0.294167	-0.0572249	0.668936	0.149904	-0.424508	0.306365	0.140411	0.570231	0.166373	-0.4668	-0.262938
impulsivity	0.520452	-0.344906	0.270993	-0.364692	0.117766	-0.41905	0.630179	-0.117809	0.356371	-0.10281	0.33791	0.76815	-0.245665	0.247164	0.465448	0.263972	0.285551	-0.146516	0.154702	0.62768	0.481483	0.708569	0.117747	0.694808	0.425959	0.153503	-0.0120628	-0.166825	0.115835	0.163268	-0.277626	0.283997	0.00329389	0.553107	0.161512	0.163198	0.176292	-0.0615339	-0.278979	0.154135	0.294232	0.472803	-0.29491	-0.19794	-0.0418742	0.367078	0.313011	-0.340618	-0.199854
memory encoding	0.133488	0.282645	0.249828	-0.0877893	-0.291541	0.221493	-0.129558	0.403159	0.0254176	0.157858	0.159887	-0.000462447	0.545305	0.184705	0.055553	0.105849	0.130076	-0.105852	-0.0371359	-0.0854297	-0.0428769	-0.00319132	-0.0281247	-0.0632554	-0.15154	-0.256727	0.319272	0.0742967	-0.0862577	0.107511	0.0337711	0.0182971	0.129964	0.0421424	0.264304	0.22913	-0.106522	0.15673	0.506456	0.112722	0.081247	-0.0150279	0.181559	0.165606	-0.143016	-0.0453354	0.166036	0.296752	0.203853
task switching	-0.0735484	0.333439	0.282076	-0.143009	-0.106963	0.203198	-0.0851705	0.205339	0.0897458	0.685966	0.387623	-0.111354	0.170308	0.40661	-0.23663	0.533263	0.357077	-0.0828584	-0.261059	0.125374	-0.205272	-0.14324	0.595994	0.129226	-0.0499736	0.31398	0.390449	0.506578	0.063502	0.165333	0.00273647	0.132001	-0.276374	-0.266831	0.274648	-0.00631176	0.0521009	0.706428	-0.0520042	0.134455	0.544881	-0.0214194	-0.210369	0.722302	-0.0929945	0.15029	0.164508	-0.0882532	-0.100064
strategy	-0.195308	0.351132	0.350053	-0.342792	-0.311023	-0.0793298	-0.0643257	-0.0768486	0.120978	0.45682	0.32035	0.0234522	0.0408189	0.198713	-0.261034	0.289131	0.183314	-0.285154	-0.236783	0.0388956	-0.115016	0.00248633	0.29633	0.0950647	-0.0310881	0.0883088	0.119118	0.32178	0.0767706	-0.0537112	-0.257608	-0.00904871	-0.27706	-0.268687	0.0684117	-0.0620575	-0.251137	0.370867	-0.140056	0.328001	0.373746	0.0407741	-0.214941	0.398071	-0.332722	-0.0614076	0.0917476	0.0529212	0.00392798
theory of mind	0.671838	-0.254767	0.591534	-0.482304	-0.260359	-0.345344	0.232188	0.166094	-0.155817	-0.331343	0.609175	0.0881426	-0.071157	0.238104	0.241555	0.173217	0.705639	0.0851856	0.0527175	0.424094	0.107932	0.064238	-0.059243	0.257119	-0.118125	0.0205735	0.369351	-0.291118	-0.0981533	0.702238	-0.263765	0.838559	0.00561083	0.344494	0.607679	0.488887	0.297227	-0.231347	-0.191521	0.36975	0.537067	0.749715	-0.161844	-0.250591	0.247948	0.288283	0.632674	-0.338517	-0.238613
short term memory	-0.0622462	0.403682	0.0914441	0.0253388	-0.384591	0.283587	-0.347528	0.279491	-0.215778	0.0749421	0.0405389	-0.198849	0.415934	-0.0230986	-0.228268	-0.0647417	0.132666	0.0821439	-0.129047	-0.220244	-0.172335	-0.206729	-0.133955	-0.250498	-0.382735	-0.269936	0.259977	0.137393	-0.247538	0.194269	0.0918023	0.0780276	0.0108189	-0.20274	0.237098	0.0950607	-0.233768	0.086466	0.343628	0.0167045	0.0957133	-0.049502	0.269316	0.164787	0.0542361	-0.16046	0.0806585	0.406077	0.233202
semantic memory	0.352822	-0.246751	0.632147	-0.372756	-0.21582	-0.338158	0.185356	0.0398322	0.0257496	-0.127154	0.635989	0.107659	-0.0684003	0.2396	0.169328	0.243487	0.50157	-0.0484809	0.0841923	0.270893	0.152413	0.0902135	-0.0328453	0.200955	-0.0269411	-0.114891	0.266749	-0.0673661	0.0540429	0.425067	-0.176694	0.419461	-0.0596704	0.194439	0.592493	0.581184	0.046151	-0.0749002	-0.141039	0.608937	0.394884	0.528276	-0.264352	-0.126231	0.0182362	0.16382	0.60733	-0.274515	-0.181737
mental rotation	-0.453467	0.683658	-0.204158	0.314554	-0.134589	0.590272	-0.368125	-0.117867	0.0454391	0.487169	-0.225248	-0.251408	0.164274	-0.178182	-0.308342	-0.13127	-0.328487	-0.191007	-0.213304	-0.29391	-0.253583	-0.225987	0.0135575	-0.296291	-0.208425	-0.0431921	-0.131733	0.557626	-0.0344931	-0.378187	0.206574	-0.365889	-0.0772466	-0.382513	-0.270951	-0.305052	-0.22004	0.299381	0.132953	0.0285072	-0.0942351	-0.353312	0.40113	0.523237	-0.322007	-0.348626	-0.249883	0.561625	0.292789
narrative	0.624302	-0.312073	0.645629	-0.443577	-0.215546	-0.2962	0.182658	0.337228	-0.149636	-0.202119	0.699909	0.0482342	0.0356808	0.41718	0.153112	0.35845	0.819855	0.251777	0.0469862	0.375294	0.0372596	0.00626273	0.0967194	0.265168	-0.106121	0.0692152	0.602341	-0.184807	-0.0899072	0.860449	-0.189626	0.803038	-0.0324983	0.255062	0.78571	0.552702	0.328128	-0.0607364	-0.120227	0.314279	0.652943	0.641329	-0.298379	-0.0832835	0.40187	0.404715	0.678839	-0.474052	-0.321553
habit	0.214616	-0.218879	-0.109066	0.136346	0.276642	-0.0170959	0.236262	0.0628098	0.151341	-0.15985	-0.0850145	0.164606	-0.049788	0.051816	0.436348	-0.0425996	-0.142608	0.197254	0.687554	0.0670941	0.303767	0.192913	-0.114712	0.105028	0.304892	0.0272288	-0.020947	-0.204894	0.0565722	0.0391503	0.0858043	-0.0446634	0.480823	0.418316	-0.034776	0.20318	0.258387	-0.210814	0.00511301	-0.0175645	-0.254385	-0.0312901	-0.021393	-0.14563	0.221684	0.269834	-0.0501569	-0.115892	-0.00298268
communication	0.215439	-0.0531242	-0.192131	0.255289	0.109409	0.311468	-0.0779384	0.431012	-0.0743836	-0.155174	-0.176436	-0.072237	0.228265	0.0405622	0.086151	-0.0629492	-0.0390823	0.711799	0.143668	-0.0964607	-0.0194202	-0.0817962	-0.107843	-0.128032	-0.028102	0.081236	0.235582	-0.179439	-0.117362	0.385309	0.271339	0.124197	0.392582	0.115727	0.111415	0.127201	0.343548	-0.125005	0.211728	-0.213437	-0.135951	-0.0974261	0.22983	-0.0291813	0.700992	0.117273	-0.0955326	-0.0317644	-0.0433222
response selection	-0.29998	0.258005	-0.223303	0.194928	0.359129	0.249993	0.0540179	-0.169943	0.250634	0.645611	-0.118393	-0.0333499	-0.178238	0.0842148	-0.120708	0.256662	-0.196457	-0.103183	-0.16943	0.0627525	-0.158678	-0.0398171	0.615439	0.0998457	0.237636	0.579594	-0.131211	0.465579	0.215299	-0.283965	0.0847187	-0.216901	-0.202845	-0.214632	-0.278887	-0.372348	0.188136	0.522874	-0.269256	-0.146911	0.110628	-0.310432	-0.0810421	0.579955	-0.130686	0.0833601	-0.297925	-0.0305399	-0.0505611
language processing	0.513788	-0.332844	0.15429	-0.0440225	0.069465	-0.0134543	0.0925996	0.614816	-0.0878375	-0.201405	0.219927	-0.0281064	0.288528	0.365921	0.188013	0.202644	0.435117	0.571054	0.153604	0.118861	0.041033	-0.0527714	0.0105877	0.0788325	0.0160477	0.0735588	0.622873	-0.289956	-0.10697	0.83393	0.125745	0.44506	0.102607	0.25941	0.629347	0.415614	0.469245	-0.0760502	0.121435	-0.131939	0.205807	0.161323	-0.168741	-0.057817	0.722611	0.395708	0.244012	-0.317497	-0.179743
autobiographical memory	0.572432	-0.245379	0.723305	-0.5121	-0.379441	-0.462994	0.252018	-0.0207024	-0.106432	-0.44835	0.659425	0.168104	-0.12368	0.0601414	0.335835	-0.00914182	0.497317	-0.0243046	0.252361	0.37373	0.312688	0.18031	-0.280839	0.251919	-0.112771	-0.273218	0.123309	-0.331457	-0.0916143	0.464839	-0.330186	0.580898	0.113022	0.397207	0.492205	0.605891	0.0145	-0.390442	-0.16143	0.724902	0.316004	0.845895	-0.110055	-0.416145	0.0367273	0.0613218	0.737254	-0.184643	-0.13918
eating	0.308063	-0.251585	0.13324	-0.25579	0.205519	-0.329465	0.578816	-0.0466546	0.584834	0.0677757	0.201954	0.627928	-0.142516	0.22208	0.413537	0.221403	0.0920164	-0.128854	0.256572	0.383576	0.443651	0.613569	0.172149	0.522825	0.590092	0.210746	-0.0250683	-0.0764459	0.294298	0.00524148	-0.227178	0.0564437	0.169848	0.482899	0.0443723	0.160097	0.205575	0.0338602	-0.187692	0.120888	0.110041	0.176957	-0.27525	-0.0963628	-0.077768	0.419007	0.0981694	-0.268017	-0.146938
consciousness	-0.168591	0.301147	-0.0398695	0.0124996	-0.181773	0.143868	-0.235205	0.0454927	-0.0162215	0.0836266	-0.0861957	-0.0972694	0.19178	-0.102029	-0.175612	-0.135207	-0.0635272	-0.0992362	-0.080175	-0.212228	-0.11785	-0.0772742	-0.112697	-0.216658	-0.187351	-0.125553	-0.0448623	0.071239	-0.0571541	-0.109059	-0.00524546	-0.0992351	0.044545	-0.164845	-0.0603131	-0.0520217	-0.168965	0.0348021	0.157172	0.020828	-0.0385893	-0.121815	0.186817	0.0720325	-0.135767	-0.199727	-0.0894852	0.287634	0.112404
phonological processing	0.105291	0.147013	0.233206	-0.0418857	-0.0963311	0.289843	-0.160441	0.66595	-0.0247204	0.457699	0.304492	-0.191538	0.582856	0.567307	-0.146713	0.59555	0.438293	0.219177	-0.144752	-0.0245815	-0.20641	-0.221595	0.407352	0.0165192	-0.0724026	0.108023	0.841483	0.215383	-0.0517329	0.519601	0.165395	0.181674	-0.11045	-0.125903	0.573036	0.239554	0.211179	0.537248	0.326033	-0.110744	0.38745	-0.134302	-0.184598	0.616034	0.24556	0.281983	0.152301	-0.128724	-0.109403
consolidation	0.317219	-0.342265	-0.0142168	0.0583609	0.456146	-0.113267	0.451962	0.0452954	0.388698	0.068387	0.0949471	0.220358	-0.124031	0.226501	0.31043	0.206667	0.101384	0.124067	0.148237	0.290413	0.169332	0.201187	0.249573	0.319101	0.459023	0.331304	0.095487	-0.0702728	0.274711	0.163022	0.0842249	0.104884	0.1049	0.352348	0.0998776	0.149968	0.431062	0.113138	-0.145518	-0.0826189	0.110106	0.0720997	-0.224555	-0.0210626	0.223506	0.407772	0.0400351	-0.320651	-0.139502
sustained attention	0.0904966	-0.117579	-0.0427918	0.0565338	0.238994	-0.0201401	0.117334	-0.0588062	0.075469	0.00666342	0.0114861	-0.0142981	-0.157083	0.0411135	0.072496	0.0767121	0.0897182	-0.00014194	-0.0195758	0.105266	-0.0231482	-0.027025	0.0881109	0.0900846	0.0806628	0.181507	-0.0210183	-0.0424128	0.0378757	0.0547774	0.0599771	0.104617	-0.0624603	0.101636	0.0224939	-0.00779129	0.22222	-0.014368	-0.151795	-0.055682	0.0877945	0.068086	-0.0878732	0.000884618	0.0679647	0.103209	0.0363635	-0.169971	-0.0884482
executive control	-0.158543	0.40814	-0.107367	0.119451	0.117011	0.302946	0.013374	0.0900669	0.311303	0.504014	-0.0857607	-0.0165937	0.137482	0.0893959	-0.0246562	0.119545	-0.114354	-0.0753712	-0.00876907	-0.0531899	-0.088542	-0.00764645	0.269756	-0.0179579	0.235497	0.349777	0.00537897	0.262848	0.27314	-0.182071	0.0886161	-0.141488	0.0456056	-0.0661675	-0.170148	-0.131325	0.152695	0.308883	0.0141405	-0.0407063	0.0222667	-0.255414	0.067263	0.459957	-0.114472	0.0658044	-0.234931	0.183069	0.0858121
intelligence	0.419389	-0.203964	0.403478	-0.445768	0.0499973	-0.372994	0.406186	-0.0967128	0.0232381	0.114649	0.51171	0.224137	-0.300872	0.356849	0.172176	0.435861	0.536021	-0.1449	-0.0965636	0.595478	0.0457304	0.160641	0.470717	0.529691	0.102726	0.426619	0.143671	0.0487628	0.0450936	0.278597	-0.317556	0.535446	-0.266838	0.184464	0.282261	0.101632	0.195639	0.238406	-0.383798	0.122524	0.650505	0.476098	-0.415026	0.0640773	1.65001e-05	0.456171	0.361048	-0.445133	-0.256567
memory retrieval	-0.0633956	0.0635614	0.665565	-0.459854	-0.232974	-0.291674	0.0955922	-0.200623	0.0328729	0.38862	0.711684	0.0396916	-0.207773	0.254799	-0.202153	0.426772	0.500323	-0.302974	-0.206213	0.293805	-0.066741	0.0198612	0.453331	0.281111	-0.0528984	0.19867	0.16776	0.439268	0.185075	0.149617	-0.342589	0.23418	-0.444505	-0.226812	0.311346	0.101474	-0.159188	0.428354	-0.353431	0.563045	0.675578	0.387185	-0.462005	0.35853	-0.317851	0.0833812	0.482006	-0.266659	-0.215527
spatial working memory	-0.477439	0.521717	-0.410845	0.575845	0.0553351	0.675754	-0.390908	-0.197658	-0.0284214	0.260435	-0.430396	-0.268487	0.0323019	-0.336063	-0.288012	-0.295924	-0.455744	-0.03689	-0.170751	-0.3703	-0.26525	-0.250151	-0.117372	-0.389532	-0.209158	-0.090118	-0.2212	0.513958	-0.0392461	-0.377037	0.380586	-0.388892	-0.0204955	-0.345253	-0.356059	-0.351199	-0.169726	0.134696	0.0919917	-0.140079	-0.294083	-0.399859	0.531244	0.324645	-0.168524	-0.387053	-0.330842	0.558571	0.268235
expectancy	0.0958849	-0.106346	-0.0103022	0.0885623	0.460253	0.0845134	0.236469	0.122202	0.150145	0.437185	0.152688	0.0536526	-0.0864201	0.431867	0.108506	0.455662	0.119514	0.105849	0.0781393	0.283392	-0.0126513	0.0268565	0.609125	0.312674	0.278974	0.564398	0.256531	0.228905	0.114554	0.123713	0.0740602	0.115791	-0.135414	0.0808591	0.12426	-0.0088221	0.416653	0.475734	-0.131977	-0.173803	0.259167	-0.098792	-0.37583	0.455207	0.17742	0.459762	-0.0408873	-0.380825	-0.247113
visual search	-0.428488	0.772073	-0.272801	0.213958	-0.332596	0.483508	-0.491366	0.0549071	-0.0867714	0.167065	-0.445922	-0.259625	0.445576	-0.360908	-0.301633	-0.416614	-0.415997	-0.232668	-0.21907	-0.517789	-0.250601	-0.224839	-0.29766	-0.495013	-0.3295	-0.315878	-0.236639	0.178298	-0.144839	-0.442164	0.0920815	-0.450205	0.0686814	-0.359568	-0.366485	-0.326573	-0.415942	0.0244079	0.418844	-0.124887	-0.369317	-0.434308	0.611149	0.13572	-0.356809	-0.526368	-0.390723	0.892357	0.589422
sentence comprehension	0.310435	-0.10281	0.243425	-0.0809536	-0.100967	0.119913	-0.10533	0.666785	-0.0955432	0.0354111	0.287769	-0.131141	0.471576	0.487265	-0.0319755	0.291139	0.451776	0.380024	0.000718613	-0.0225808	-0.108266	-0.153376	0.10568	-0.0465627	-0.117059	-0.00274161	0.836207	-0.0675202	-0.12722	0.759357	0.100797	0.371062	0.0525543	0.0555738	0.689263	0.405324	0.336321	0.152209	0.266969	-0.0524198	0.278639	0.0475987	-0.09778	0.176072	0.459848	0.298639	0.228015	-0.206893	-0.155204
visual attention	-0.0998623	0.159413	-0.0359182	0.147479	-0.230381	0.0538564	-0.163059	-0.275087	-0.247138	-0.410828	-0.201828	-0.0864145	-0.0504038	-0.507207	0.00286981	-0.500018	-0.251439	-0.120053	-0.00947545	-0.229713	0.0475962	-0.0611596	-0.560057	-0.275088	-0.254407	-0.521179	-0.336894	-0.0551332	-0.158674	-0.221183	-0.00726135	-0.199363	0.103086	-0.00954833	-0.20914	-0.0729483	-0.343824	-0.421682	0.116314	0.169127	-0.386229	0.0990398	0.437243	-0.413439	-0.209815	-0.486808	0.0221552	0.509526	0.305
motor control	-0.225029	-0.174663	-0.530346	0.691601	0.605279	0.3097	-0.000215724	-0.0669851	0.149142	8.13837e-05	-0.497845	-0.141559	-0.114115	-0.18916	0.0731803	-0.193735	-0.465602	0.281959	0.188465	-0.231982	0.0175943	-0.115137	-0.0708972	-0.194839	0.30788	0.105319	-0.145003	-0.0247394	0.135251	-0.19781	0.545272	-0.356298	0.172968	0.0401311	-0.301477	-0.137818	0.281654	-0.0895691	0.0539985	-0.345144	-0.473569	-0.423084	0.0962448	0.0145542	0.248712	0.017813	-0.401266	-0.0257965	-0.00697098
retention	-0.148839	-0.128955	-0.282222	0.473159	0.186356	0.267822	-0.165682	-0.0780658	-0.124086	-0.20827	-0.273423	-0.135546	-0.0523961	-0.234172	-0.0649875	-0.162893	-0.209563	0.196981	0.0480879	-0.164994	-0.00986017	-0.138388	-0.217549	-0.185939	-0.100157	-0.19333	-0.0760515	-0.0477498	-0.15716	-0.0688583	0.502508	-0.102791	0.0807659	-0.0603028	-0.120214	-0.0493921	-0.0345165	-0.141076	0.224687	-0.178973	-0.266943	-0.134855	0.149759	-0.0984552	0.166805	-0.141005	-0.0522372	0.0294119	0.00419025
rehearsal	0.123107	-0.20907	-0.142197	0.236281	0.188231	0.149832	0.0171957	0.367781	0.106513	-0.0226301	-0.0741026	0.0597268	0.217697	0.126241	0.0441076	0.0619526	0.0546903	0.51882	0.0961038	-0.0601283	0.0402038	0.0264757	0.00555118	-0.0168325	0.133999	0.0520718	0.307808	-0.115742	0.0352154	0.354004	0.361312	0.0771381	0.178818	0.100296	0.220191	0.172564	0.294887	0.0105876	0.225026	-0.18967	-0.0329634	-0.107208	-0.0375952	0.0396565	0.576974	0.212212	-0.03067	-0.189577	-0.120567
mental imagery	-0.378914	0.568019	-0.169715	0.00922677	-0.464871	0.194702	-0.476874	-0.00592668	-0.212683	-0.0841825	-0.376142	-0.23309	0.341187	-0.387449	-0.315047	-0.464415	-0.379962	-0.245442	-0.207798	-0.511453	-0.196274	-0.202933	-0.415571	-0.497149	-0.369694	-0.433026	-0.277897	-0.0294791	-0.177309	-0.398234	-0.121355	-0.39314	0.0969173	-0.336467	-0.346617	-0.285405	-0.498451	-0.153791	0.35681	-0.0553246	-0.392483	-0.316159	0.526819	-0.135211	-0.372429	-0.571418	-0.326713	0.734071	0.440495
syntax	0.204574	-0.206074	-0.090426	0.197513	0.0377927	0.154164	-0.0984196	0.502915	-0.0987362	-0.245069	-0.0860743	-0.0872593	0.308055	0.108305	0.0560986	-0.0503575	0.051925	0.742796	0.179481	-0.146687	0.0541085	-0.0820266	-0.174447	-0.139861	-0.0502926	-0.121901	0.431294	-0.286928	-0.174438	0.556633	0.28329	0.127586	0.262742	0.112718	0.338302	0.303033	0.235339	-0.17041	0.273169	-0.16439	-0.136063	-0.0543907	0.0775049	-0.110965	0.741929	0.117276	0.0196619	-0.107107	-0.061143
sequence learning	0.00418581	-0.152346	-0.238191	0.284006	0.435662	0.0740204	0.330713	-0.185522	0.558556	0.167892	-0.163621	0.389813	-0.20015	-0.0204651	0.218413	0.0243139	-0.247866	-0.0167916	0.142468	0.153823	0.282018	0.401505	0.0678913	0.266373	0.476441	0.157118	-0.189046	0.134425	0.256288	-0.212772	0.257209	-0.224744	0.15761	0.262262	-0.207329	-0.0638687	0.189593	0.0688311	-0.0861869	-0.0901419	-0.159119	-0.113441	0.00755895	0.0230978	-0.0161097	0.16325	-0.139305	-0.0774121	-0.0167872
associative memory	0.230873	-0.154939	0.137619	0.0476765	-0.00729635	-0.0377785	0.0997802	0.0900827	0.181434	-0.275517	0.097644	0.101059	0.0548919	0.0678446	0.379101	-0.194206	-0.121318	0.147159	0.587886	-0.0406478	0.328953	0.137216	-0.357236	-0.0270202	0.0916042	-0.290002	-0.00823981	-0.222032	0.0105814	0.0702558	0.0842469	-0.0439926	0.440208	0.375625	0.140955	0.637648	0.0413384	-0.308482	0.129225	0.366958	-0.264669	0.104613	0.0954516	-0.258535	0.128116	0.0490267	0.17413	0.0409827	0.0285648
induction	-0.10124	0.0634569	-0.193973	0.240022	0.115957	0.20045	-0.0763928	-0.0494841	0.0475057	0.0339732	-0.191383	-0.08224	-0.0292669	-0.0847327	-0.0574652	-0.0653841	-0.164857	0.0528395	-0.024649	-0.106643	-0.0521436	-0.0840072	-0.038047	-0.0949921	0.000175765	0.0304951	-0.065936	0.0428212	-0.0411126	-0.10228	0.192756	-0.136519	0.0511504	-0.0483177	-0.137676	-0.0898626	0.0518039	-0.0153875	0.0634547	-0.124211	-0.150587	-0.137765	0.146073	0.0578465	0.043724	-0.0548138	-0.116336	0.0726125	0.0690904
speech production	0.00908535	-0.364609	-0.508455	0.682894	0.578523	0.319355	0.00870462	0.326275	0.0960426	-0.11212	-0.433823	-0.113882	0.0980717	-0.000822677	0.124947	-0.0611914	-0.257504	0.753681	0.283398	-0.216737	0.0619403	-0.102657	-0.0793397	-0.161983	0.281558	0.0920943	0.183425	-0.232347	0.0470146	0.225486	0.640468	-0.151093	0.317313	0.160076	-0.0133339	0.0655855	0.477254	-0.127377	0.283323	-0.466855	-0.39965	-0.378049	0.00979245	0.00219717	0.770997	0.225353	-0.300985	-0.223132	-0.116354
face perception	0.0346615	0.355988	-0.0993738	0.10808	-0.23773	0.307255	-0.270484	0.334508	-0.0776058	-0.115521	-0.24588	-0.0733627	0.546503	-0.168583	0.113285	-0.285553	-0.207563	-0.0204603	0.0190755	-0.30732	-0.0487213	-0.0514714	-0.336936	-0.287888	-0.228687	-0.345069	-0.0477658	-0.122148	-0.177861	-0.102564	0.0606708	-0.171207	0.397591	0.0227065	-0.0638487	0.000297836	-0.184747	-0.159441	0.557012	-0.097761	-0.294211	-0.181357	0.527043	-0.129656	-0.0761247	-0.266056	-0.148676	0.581549	0.324692
humor	0.389625	-0.127864	0.28705	-0.15916	-0.192206	-0.0400803	-0.0685032	0.312113	-0.194618	-0.283773	0.276831	-0.07879	0.133976	0.0682595	0.0939445	-0.000901307	0.387639	0.292457	0.0938607	0.0283029	-0.00379801	-0.0794028	-0.152227	-0.0947727	-0.167456	-0.0702708	0.351049	-0.239269	-0.149304	0.640791	-0.0715585	0.550202	0.191904	0.147277	0.468296	0.364224	0.352222	-0.209889	0.011566	0.187482	0.213211	0.310855	0.0961013	-0.185924	0.356055	0.0970493	0.318416	-0.109598	-0.0867434
prospective memory	0.0878097	-0.0916578	0.350109	-0.417694	0.0981854	-0.394802	0.416646	-0.402306	0.125916	0.323945	0.473992	0.285781	-0.509796	0.245199	0.0660229	0.373376	0.249191	-0.268133	-0.138152	0.57128	0.0681986	0.258175	0.590079	0.557444	0.199665	0.529183	-0.163479	0.263515	0.166485	-0.0639848	-0.378738	0.273979	-0.377654	0.00870719	-0.0219494	-0.141521	0.00100633	0.379806	-0.585212	0.316139	0.557673	0.403941	-0.475523	0.212735	-0.226122	0.267451	0.216256	-0.401473	-0.270905
remembering	0.37248	-0.25082	0.638933	-0.341493	-0.262112	-0.389499	0.226454	-0.16927	-0.00521298	-0.388558	0.57088	0.0847076	-0.208157	0.0449042	0.30701	-0.0112556	0.255886	-0.0542101	0.293662	0.313708	0.310558	0.11191	-0.283445	0.220406	-0.0553674	-0.314729	0.00124797	-0.227748	-0.0380045	0.217679	-0.196971	0.304353	0.085131	0.307746	0.340974	0.624791	-0.119823	-0.325875	-0.120655	0.801306	0.147564	0.670425	-0.141554	-0.351296	-0.046744	0.00644713	0.666275	-0.1409	-0.0756848
emotional expression	0.276685	-0.192088	-0.014275	0.0198599	0.0482969	-0.0902846	0.172145	0.168528	0.218199	-0.339839	-0.0500352	0.323388	0.113219	0.0268536	0.484243	-0.182129	-0.156249	0.140524	0.71349	-0.021225	0.49286	0.389997	-0.353419	0.0617916	0.256218	-0.230945	-0.0305482	-0.39738	-0.0272978	0.0511129	0.0217986	-0.0694885	0.701075	0.510614	0.0316381	0.407621	0.121426	-0.346916	0.20485	0.0955593	-0.335497	0.0047529	0.112982	-0.353128	0.151951	0.263785	0.0250594	0.0247183	0.0503681
motor learning	-0.129443	-0.15663	-0.372771	0.514177	0.398176	0.204629	-0.00710348	-0.0199294	0.182804	-0.0214278	-0.352723	-0.0563611	-0.0270835	-0.150745	0.0620118	-0.221845	-0.321273	0.215898	0.197152	-0.209449	0.0663877	-0.0287105	-0.157219	-0.164711	0.219718	-0.0293857	-0.110396	-0.0820461	0.115281	-0.125417	0.611623	-0.221779	0.232505	0.0375728	-0.180629	0.0159284	0.108731	-0.129575	0.0657949	-0.206356	-0.351033	-0.282505	0.111545	-0.0917367	0.207586	0.0176619	-0.256702	0.000862085	0.0240022
melody	0.0863232	-0.338489	-0.301597	0.426892	0.409422	0.124217	0.0653466	0.144635	-0.0705528	-0.249635	-0.266616	-0.0946802	-0.0959853	-0.0568406	0.176146	-0.052704	-0.196592	0.800288	0.244057	-0.0551506	0.0801304	-0.0921815	-0.0884753	-0.0404279	0.173927	0.070255	0.06076	-0.218245	-0.0226638	0.192681	0.325336	-0.072521	0.211704	0.164147	-0.0322333	0.0405779	0.290133	-0.205761	0.0485258	-0.235208	-0.302977	-0.152127	-0.0251871	-0.102083	0.752209	0.132288	-0.146154	-0.21762	-0.123883
object recognition	-0.0783279	0.479185	-0.166112	0.204382	-0.235289	0.447247	-0.331141	0.305801	-0.10143	0.000479738	-0.299373	-0.0941231	0.599806	-0.179896	-0.0132099	-0.257725	-0.258507	-0.0680911	-0.0573519	-0.341751	-0.0990003	-0.084165	-0.305594	-0.320212	-0.262515	-0.35994	-0.0374152	0.0222009	-0.174138	-0.204916	0.13409	-0.261106	0.366383	-0.0471406	-0.122143	-0.0940542	-0.23589	-0.0592678	0.643726	-0.158836	-0.306414	-0.26942	0.579864	0.0175841	-0.146869	-0.310723	-0.201653	0.630035	0.353912
[truncated: 60 more columns]
