# Supplementary material for: Revealing Relationships Among Cognitive Functions Using Functional Connectivity and a Large-Scale Meta-Analysis Database
Source: Front Hum Neurosci. 2020 Jan 10;13:457. doi: 10.3389/fnhum.2019.00457 (PMC6965330; doi:10.3389/fnhum.2019.00457)
Supplement: Supplementary file 12 [file Table_12.XLSX]

## Sheet: Data_S2
Supplementary Data 2: Results of conceptual analyses for all cognitive functions based on subdivisions of the cognitive function maps (CFMs). The cluster-to-CFM resting-state functional connectivities (RSFCs) are shown with the names of the corresponding cognitive functions. The results corresponding to the cognitive functions are included in the following Excel worksheets (see the tabs below).

## Sheet: 8_action
cluster_1		cluster_2		cluster_3		cluster_4		cluster_5
phonological processing	0.311922	gaze	0.408714	movement	0.331913	motor imagery	0.342639	mental rotation	0.386424
meaning	0.263738	object recognition	0.406051	empathy	0.319592	movement	0.308457	spatial working memory	0.382695
task switching	0.261843	spatial attention	0.402556	pain	0.308574	skill	0.306456	attention	0.368578
maintenance	0.260656	visual search	0.341633	speech production	0.245306	speech production	0.205537	goal	0.323437
language	0.260505	face perception	0.337018	maintenance	0.244149	speech perception	0.175951	maintenance	0.288307
metaphor	0.252449	naming	0.291708	skill	0.22444	integration	0.170012	planning	0.282424
context	0.231303	mental imagery	0.260671	motor imagery	0.22333	gaze	0.169268	working memory	0.27299
rule	0.229751	selective attention	0.246305	working memory	0.205163	spatial working memory	0.166106	visual search	0.245933
working memory	0.224173	attention	0.239503	response inhibition	0.189279	listening	0.165891	spatial attention	0.226553
sentence comprehension	0.223304	search	0.238619	motor control	0.186843	melody	0.165616	movement	0.211198
decision	0.220814	visual attention	0.218387	spatial working memory	0.183346	prosody	0.160081	motor imagery	0.184028
semantic processing	0.216295	reading	0.189737	response selection	0.180167	naming	0.154529	object recognition	0.170554
cognitive control	0.212479	mental rotation	0.156405	executive function	0.151968	retention	0.154402	strategy	0.170194
comprehension	0.199226	spatial working memory	0.14765	speech perception	0.143252	communication	0.130448	response selection	0.163007
narrative	0.191803	navigation	0.111012	mental rotation	0.142666	motor control	0.126562	gaze	0.156711
deception	0.189216	memory encoding	0.098543	language	0.135862	syntax	0.12315	skill	0.14291
reading	0.189105	facial expression	0.0983944	prosody	0.135575	motor learning	0.118272	executive function	0.142555
concept	0.186299	emotional expression	0.0867484	goal	0.128756	pain	0.110405	navigation	0.126537
reasoning	0.185822	extinction	0.0862218	melody	0.125528	facial expression	0.10556	rule	0.121287
planning	0.183134	movement	0.0858635	rule	0.122047	object recognition	0.0884124	selective attention	0.114198
judgment	0.174475	consciousness	0.0825176	integration	0.119524	visual attention	0.0821017	task switching	0.11306
intention	0.151372	motor imagery	0.0721654	listening	0.119052	induction	0.0780827	executive control	0.109926
memory retrieval	0.148486	strategy	0.0654731	naming	0.111	empathy	0.0708584	memory encoding	0.10957
emotion regulation	0.138668	skill	0.0510299	phonological processing	0.1062	rehearsal	0.0678567	reading	0.0953835
retrieval	0.138364	associative memory	0.0435407	reading	0.106187	sustained attention	0.0656143	visual attention	0.0877668
uncertainty	0.137381	induction	0.0429291	attention	0.105971	anxiety	0.0647079	phonological processing	0.0874137
language processing	0.133532	short term memory	0.0265715	planning	0.104284	spatial attention	0.0631763	naming	0.085786
response inhibition	0.129141	executive function	0.0235829	motor learning	0.100914	reading	0.0581276	consciousness	0.0823174
empathy	0.1257	executive control	0.0115906	expectancy	0.0967323	mental rotation	0.0568313	search	0.0785026
memory encoding	0.11594	motor learning	0.00900262	communication	0.0950233	language	0.0565989	face perception	0.0561413
intelligence	0.114376	communication	0.0083888	executive control	0.0944462	emotional expression	0.0553996	induction	0.0528579
goal	0.109145	motor control	0.00589217	cognitive control	0.0933048	face perception	0.0521381	mental imagery	0.0520492
short term memory	0.0967169	social cognition	0.00264212	task switching	0.0919496	comprehension	0.0484589	motor control	0.0500403
humor	0.0930616	syntax	0.000754835	induction	0.0897365	short term memory	0.0427364	retention	0.0346926
expectancy	0.0885531	sequence learning	-0.00610598	facial expression	0.0822968	language processing	0.0342672	memory retrieval	0.0317959
theory of mind	0.0883291	habit	-0.0119945	gaze	0.0754089	associative memory	0.0329347	cognitive control	0.0215456
belief	0.0880854	retention	-0.0137769	context	0.07496	habit	0.0296331	empathy	0.00890284
memory	0.077613	anxiety	-0.014797	decision	0.0646241	visual search	0.0261804	pain	0.00769974
inference	0.0743845	humor	-0.0181736	emotion regulation	0.0629978	humor	0.0251686	short term memory	0.00622831
executive control	0.0669221	arousal	-0.0196938	anticipation	0.0613952	selective attention	0.0185772	sequence learning	0.00574009
rehearsal	0.0610125	goal	-0.0203039	retention	0.0571719	meaning	0.0180739	motor learning	0.00438422
syntax	0.059535	speech production	-0.0249936	sleep	0.0537741	attention	0.0171796	sleep	-0.0219674
familiarity	0.0594924	speech perception	-0.0251777	object recognition	0.0518236	metaphor	0.00766337	semantic processing	-0.0229018
semantic memory	0.0588806	fear	-0.0377026	metaphor	0.0510711	fear	0.00469354	language	-0.0250473
communication	0.0566405	sustained attention	-0.0397235	habit	0.0505717	inference	0.00459962	extinction	-0.0259379
attention	0.052469	rehearsal	-0.0415135	syntax	0.049215	consolidation	-0.000533126	context	-0.0276009
integration	0.0500201	language	-0.0418037	consolidation	0.044824	maintenance	-0.00386223	meaning	-0.0284424
decision making	0.0475423	integration	-0.0424214	meaning	0.0434578	phonological processing	-0.00533916	episodic memory	-0.0326288
consolidation	0.0392601	remembering	-0.0479613	learning	0.0386268	sentence comprehension	-0.00644794	speech production	-0.0392654
emotion	0.0388604	inference	-0.0488879	sentence comprehension	0.0335781	executive function	-0.00867983	reasoning	-0.0407102
prospective memory	0.0359824	risk	-0.049807	sequence learning	0.0322895	recall	-0.00990748	semantic memory	-0.0439566
response selection	0.0358639	eating	-0.0564555	visual search	0.0317126	sequence learning	-0.0107641	decision	-0.0443945
skill	0.0354074	recall	-0.0566617	anxiety	0.0247459	remembering	-0.0125725	expectancy	-0.0450172
listening	0.0331402	loss	-0.056918	sustained attention	0.0217282	executive control	-0.0187719	response inhibition	-0.0487701
prosody	0.0327816	listening	-0.0613103	spatial attention	0.0172659	arousal	-0.0192563	sustained attention	-0.0519554
recall	0.0286372	prosody	-0.0617655	rehearsal	0.0170603	consciousness	-0.0202003	melody	-0.052814
strategy	0.0285779	phonological processing	-0.0627425	selective attention	0.0153168	semantic processing	-0.0221016	learning	-0.053492
naming	0.0229773	melody	-0.0635104	consciousness	0.0121869	concept	-0.0257252	sentence comprehension	-0.0537015
mental rotation	0.0149023	stress	-0.0637365	emotional expression	0.00698125	goal	-0.0266313	prospective memory	-0.0572687
speech production	0.00850116	autobiographical memory	-0.0659179	comprehension	0.00550329	social cognition	-0.0276395	habit	-0.0578689
sleep	0.0076548	episodic memory	-0.0692115	face perception	0.00342073	memory encoding	-0.0297264	associative memory	-0.0583755
consciousness	0.00185868	semantic processing	-0.0701015	deception	0.0029724	narrative	-0.0320213	integration	-0.0636646
anticipation	0.00151111	sentence comprehension	-0.0713453	language processing	-0.00759888	stress	-0.0347539	communication	-0.0639544
pain	0.000281934	emotion	-0.0792649	memory encoding	-0.0145816	extinction	-0.0391835	speech perception	-0.0659121
sustained attention	-0.00227717	meaning	-0.0809701	fear	-0.0154763	mental imagery	-0.0412162	syntax	-0.0676267
learning	-0.00387179	working memory	-0.0813503	semantic processing	-0.0284392	emotion	-0.0416478	metaphor	-0.0682129
choice	-0.00442195	response selection	-0.082523	reward	-0.0428446	search	-0.0492292	retrieval	-0.0706251
default mode network	-0.00739875	language processing	-0.082746	search	-0.0439321	emotion regulation	-0.0492518	rehearsal	-0.076906
speech perception	-0.0121902	maintenance	-0.0839924	humor	-0.0489285	response selection	-0.0510878	social cognition	-0.0771573
impulsivity	-0.0130468	learning	-0.0906905	mental imagery	-0.051283	theory of mind	-0.0561671	facial expression	-0.0778066
executive function	-0.0139967	empathy	-0.0916907	intelligence	-0.0550515	learning	-0.0572535	prosody	-0.0802776
induction	-0.0164495	concept	-0.0939686	arousal	-0.057753	familiarity	-0.0583841	emotional expression	-0.0858381
autobiographical memory	-0.0179723	memory	-0.0955688	short term memory	-0.0625285	autobiographical memory	-0.0601713	humor	-0.0871614
movement	-0.0189513	metaphor	-0.0957029	risk	-0.0685915	task switching	-0.0617806	eating	-0.089342
eating	-0.0202284	consolidation	-0.0961655	eating	-0.0733862	working memory	-0.0677513	memory	-0.0921133
reward	-0.0222911	comprehension	-0.1039	strategy	-0.0798238	risk	-0.069621	anxiety	-0.0954111
melody	-0.0297733	pain	-0.111535	uncertainty	-0.0806187	planning	-0.0715443	consolidation	-0.102273
motor imagery	-0.0335588	theory of mind	-0.112592	loss	-0.0806569	anticipation	-0.0761769	listening	-0.102711
spatial working memory	-0.033562	impulsivity	-0.114192	emotion	-0.0917159	intention	-0.0764178	risk	-0.104976
facial expression	-0.0345572	sleep	-0.11566	stress	-0.0918723	semantic memory	-0.0769494	anticipation	-0.107264
retention	-0.0424867	semantic memory	-0.116156	visual attention	-0.0951636	expectancy	-0.0783572	deception	-0.109902
habit	-0.0439334	planning	-0.116581	navigation	-0.095906	navigation	-0.078697	loss	-0.110272
anxiety	-0.0517959	familiarity	-0.12498	extinction	-0.0960354	loss	-0.0805977	remembering	-0.112986
episodic memory	-0.0547875	task switching	-0.1258	associative memory	-0.0971187	context	-0.0816302	inference	-0.114787
motor learning	-0.0585521	thought	-0.130213	concept	-0.101266	sleep	-0.0881234	concept	-0.115258
object recognition	-0.0592154	rule	-0.142267	decision making	-0.117413	strategy	-0.0894905	comprehension	-0.118917
thought	-0.0595782	anticipation	-0.147506	narrative	-0.117725	belief	-0.0930801	familiarity	-0.12286
social cognition	-0.0601754	context	-0.148116	choice	-0.119866	rule	-0.0982688	intelligence	-0.1242
risk	-0.0641132	default mode network	-0.150614	memory retrieval	-0.120348	thought	-0.100802	uncertainty	-0.125875
associative memory	-0.0650141	narrative	-0.153044	prospective memory	-0.122234	episodic memory	-0.101957	emotion regulation	-0.128721
extinction	-0.0654051	belief	-0.155077	inference	-0.122451	response inhibition	-0.102408	stress	-0.129242
face perception	-0.0658912	intention	-0.156324	semantic memory	-0.135568	default mode network	-0.105702	recall	-0.130932
fear	-0.0706825	judgment	-0.164817	recall	-0.135964	judgment	-0.108418	language processing	-0.143573
loss	-0.070796	expectancy	-0.178607	intention	-0.139758	impulsivity	-0.109611	impulsivity	-0.144799
arousal	-0.0739266	reward	-0.17989	impulsivity	-0.141863	eating	-0.111722	decision making	-0.14958
remembering	-0.0741965	choice	-0.185289	social cognition	-0.14958	decision	-0.115191	thought	-0.153045
selective attention	-0.0750079	emotion regulation	-0.195892	reasoning	-0.156676	reward	-0.115831	fear	-0.160166
visual search	-0.0750322	intelligence	-0.200546	judgment	-0.191291	deception	-0.118137	judgment	-0.161388
sequence learning	-0.0768666	memory retrieval	-0.207827	theory of mind	-0.195514	uncertainty	-0.126287	intention	-0.164542
motor control	-0.0777505	deception	-0.21172	retrieval	-0.201606	decision making	-0.128393	choice	-0.168304
stress	-0.0831334	response inhibition	-0.213548	belief	-0.204057	choice	-0.130658	autobiographical memory	-0.168548
emotional expression	-0.0883632	retrieval	-0.218949	episodic memory	-0.219899	intelligence	-0.135902	reward	-0.174504
gaze	-0.0903808	cognitive control	-0.219776	remembering	-0.220986	cognitive control	-0.13723	narrative	-0.179115
search	-0.102381	decision making	-0.223755	memory	-0.224751	memory	-0.141267	default mode network	-0.179973
spatial attention	-0.103343	reasoning	-0.226171	thought	-0.224923	prospective memory	-0.148765	arousal	-0.182536
navigation	-0.128473	prospective memory	-0.228061	familiarity	-0.2372	memory retrieval	-0.158308	belief	-0.185819
mental imagery	-0.134468	decision	-0.228255	autobiographical memory	-0.268354	retrieval	-0.167303	theory of mind	-0.186118
visual attention	-0.197222	uncertainty	-0.23796	default mode network	-0.2836	reasoning	-0.172478	emotion	-0.223738

## Sheet: 40_anticipation
cluster_1		cluster_2		cluster_3		cluster_4		cluster_5
reward	0.333552	pain	0.280615	learning	0.480243	risk	0.444709	eating	0.220811
learning	0.288949	empathy	0.202049	reward	0.387282	loss	0.438332	sequence learning	0.20109
choice	0.264871	response inhibition	0.196587	emotion regulation	0.368508	stress	0.360154	risk	0.18681
response inhibition	0.24983	motor control	0.1745	fear	0.361617	choice	0.332846	loss	0.184436
emotion regulation	0.221918	speech production	0.168438	anxiety	0.328682	reward	0.324977	impulsivity	0.174599
decision making	0.218991	reward	0.160609	arousal	0.307913	arousal	0.323574	learning	0.152221
decision	0.216653	movement	0.152989	facial expression	0.299788	learning	0.313832	extinction	0.131862
sleep	0.205554	melody	0.149388	pain	0.28314	impulsivity	0.288321	reward	0.118157
impulsivity	0.193639	sleep	0.147903	loss	0.268339	fear	0.28016	choice	0.101787
loss	0.191801	motor learning	0.143541	risk	0.254248	sequence learning	0.241274	arousal	0.081263
risk	0.19167	fear	0.130403	emotional expression	0.246497	eating	0.220839	search	0.077153
eating	0.19086	prosody	0.128369	empathy	0.239661	emotional expression	0.210984	stress	0.0693162
cognitive control	0.190706	learning	0.117159	emotion	0.226085	emotion	0.204079	sleep	0.0619418
arousal	0.184436	consolidation	0.112459	response inhibition	0.219783	decision making	0.190533	executive function	0.0431634
uncertainty	0.175055	response selection	0.110384	choice	0.218945	anxiety	0.182385	emotional expression	0.035667
emotion	0.169135	listening	0.108526	eating	0.215038	emotion regulation	0.162029	intelligence	0.031218
intelligence	0.167257	emotion regulation	0.107001	stress	0.206141	facial expression	0.159686	prospective memory	0.0306926
consolidation	0.164953	speech perception	0.105726	consolidation	0.205937	thought	0.150595	consolidation	0.0237434
pain	0.156898	arousal	0.0940143	speech production	0.199106	habit	0.133433	social cognition	0.0234725
prospective memory	0.148714	facial expression	0.0923346	sleep	0.193258	default mode network	0.1113	object recognition	0.0209671
fear	0.148594	decision	0.0904404	habit	0.185672	extinction	0.0983254	memory encoding	0.0206629
empathy	0.148118	integration	0.0898899	motor learning	0.17346	prospective memory	0.0950582	consciousness	0.0199503
expectancy	0.147186	anxiety	0.0854726	sequence learning	0.172093	social cognition	0.0898536	mental imagery	0.0190145
deception	0.136512	cognitive control	0.0744092	prosody	0.140529	autobiographical memory	0.0874975	reasoning	0.0176194
context	0.131509	skill	0.0735906	listening	0.13103	associative memory	0.0811618	face perception	0.0162326
rule	0.128912	habit	0.0727559	melody	0.125106	episodic memory	0.0796551	goal	0.0153306
sequence learning	0.124849	expectancy	0.0719447	movement	0.124898	remembering	0.0781049	default mode network	0.0152268
stress	0.116724	executive control	0.071338	impulsivity	0.116148	sleep	0.0724721	fear	0.015135
working memory	0.103556	motor imagery	0.0702132	integration	0.112586	recall	0.0697396	emotion regulation	0.0147013
reasoning	0.10151	working memory	0.0610964	speech perception	0.107865	consolidation	0.068509	strategy	0.0143373
retrieval	0.0916221	emotion	0.057388	context	0.101547	memory	0.0658018	decision making	0.0114469
task switching	0.0912361	emotional expression	0.0531001	decision making	0.0968574	familiarity	0.0528276	rule	0.011374
response selection	0.0904278	maintenance	0.0511764	motor control	0.0887519	intelligence	0.0486357	episodic memory	0.0103322
thought	0.0814609	choice	0.0490337	executive control	0.085495	response inhibition	0.0461158	memory retrieval	0.0101214
planning	0.0701145	sequence learning	0.0485578	recall	0.0817582	retrieval	0.0440782	planning	0.00937286
maintenance	0.0655049	executive function	0.0429788	decision	0.0812865	pain	0.0398924	facial expression	0.00684876
intention	0.06538	communication	0.0408661	communication	0.0767648	semantic memory	0.0297243	navigation	0.00564077
belief	0.0625147	rehearsal	0.0366913	language	0.0748232	belief	0.0277247	associative memory	0.0051095
judgment	0.0601435	rule	0.0366098	expectancy	0.0747203	theory of mind	0.0270658	habit	0.00441572
memory retrieval	0.0593942	stress	0.0361266	cognitive control	0.0699584	expectancy	0.0248955	anxiety	0.00338869
executive control	0.0564045	context	0.0340417	language processing	0.0666419	uncertainty	0.0240933	visual attention	0.00305537
default mode network	0.0557484	decision making	0.0327327	skill	0.0650413	rehearsal	0.0162863	response selection	0.00304051
anxiety	0.0542816	language	0.0322395	rehearsal	0.0637981	motor learning	0.011404	sustained attention	0.000672766
metaphor	0.0520885	sustained attention	0.0295743	metaphor	0.0558429	empathy	0.00589066	selective attention	5.95272e-05
language processing	0.0502904	induction	0.026776	syntax	0.0512922	decision	0.00399474	recall	-0.000248982
narrative	0.0480759	action	0.0207358	comprehension	0.0472098	prosody	-0.0040136	visual search	-0.00128138
phonological processing	0.0475731	spatial working memory	0.0193708	associative memory	0.0463345	melody	-0.00436491	thought	-0.00216846
habit	0.0422073	risk	0.0191883	response selection	0.0405892	communication	-0.00596564	memory	-0.00244444
memory	0.0405916	loss	0.0190648	rule	0.0356088	listening	-0.0074672	retrieval	-0.0034379
language	0.0385057	retention	0.017914	working memory	0.0228096	speech perception	-0.00839232	deception	-0.0034932
theory of mind	0.031806	deception	0.0111965	motor imagery	0.0227137	context	-0.00854145	semantic memory	-0.00358532
sentence comprehension	0.0296841	task switching	0.0110219	meaning	0.0225653	face perception	-0.0100202	belief	-0.00372841
rehearsal	0.0289795	syntax	0.00773557	deception	0.0202468	visual attention	-0.0104808	emotion	-0.0053386
meaning	0.0272979	uncertainty	-0.000103427	sentence comprehension	0.0185098	executive control	-0.0111101	expectancy	-0.00657083
semantic memory	0.0271657	language processing	-0.00242374	intelligence	0.0173586	navigation	-0.0115629	executive control	-0.00664882
familiarity	0.0267028	phonological processing	-0.00459663	sustained attention	0.0139794	syntax	-0.0140141	judgment	-0.00674304
facial expression	0.0254018	intelligence	-0.00482031	task switching	0.0101175	language processing	-0.0142336	cognitive control	-0.00705067
comprehension	0.0250482	eating	-0.0051555	induction	0.00993615	cognitive control	-0.0154125	familiarity	-0.00831685
motor learning	0.0202642	metaphor	-0.00707839	uncertainty	0.00720337	inference	-0.0154978	autobiographical memory	-0.00886231
sustained attention	0.0173941	planning	-0.00756453	thought	0.00661331	integration	-0.0158005	working memory	-0.009228
prosody	0.0161436	prospective memory	-0.0120495	phonological processing	0.00553548	sustained attention	-0.0166184	spatial attention	-0.0102346
concept	0.0140586	comprehension	-0.0149194	memory	-0.000160716	reasoning	-0.0167454	motor learning	-0.010649
inference	0.0133892	mental rotation	-0.017537	extinction	-0.0019771	intention	-0.0173248	induction	-0.0109605
melody	0.0102918	goal	-0.0186508	executive function	-0.00453296	narrative	-0.0176113	inference	-0.0129505
speech production	0.00962754	meaning	-0.0250169	prospective memory	-0.004547	judgment	-0.0180233	uncertainty	-0.0135222
semantic processing	0.00956344	navigation	-0.0255568	maintenance	-0.00570327	speech production	-0.0189767	decision	-0.0146035
listening	0.0042857	sentence comprehension	-0.0264111	semantic processing	-0.00690674	memory retrieval	-0.0218145	response inhibition	-0.0148052
goal	0.00300794	thought	-0.0296729	narrative	-0.00860748	deception	-0.0239629	mental rotation	-0.0152434
recall	0.00095741	selective attention	-0.0314907	remembering	-0.0125778	response selection	-0.0275937	gaze	-0.017684
executive function	-0.00485376	impulsivity	-0.032181	concept	-0.0169504	memory encoding	-0.0318961	naming	-0.017996
memory encoding	-0.00512225	associative memory	-0.0393977	semantic memory	-0.0169967	retention	-0.0325036	rehearsal	-0.0182395
emotional expression	-0.00623539	semantic memory	-0.0398293	reading	-0.0205709	humor	-0.0332581	context	-0.0189261
communication	-0.00675616	recall	-0.0428921	action	-0.026071	selective attention	-0.0353628	theory of mind	-0.0201817
integration	-0.00827796	humor	-0.043243	retrieval	-0.0284708	concept	-0.0374259	intention	-0.0233282
episodic memory	-0.0108364	gaze	-0.0485559	retention	-0.0290483	object recognition	-0.0378392	retention	-0.0246558
motor control	-0.0142355	reading	-0.0499636	humor	-0.0332985	strategy	-0.0386372	attention	-0.0264044
autobiographical memory	-0.0165085	consciousness	-0.0500845	inference	-0.0339563	induction	-0.0389155	motor control	-0.0299183
induction	-0.0268697	remembering	-0.0523528	naming	-0.0372925	motor control	-0.0394502	short term memory	-0.0308717
remembering	-0.0271654	episodic memory	-0.0524149	intention	-0.0374126	comprehension	-0.041436	remembering	-0.0365949
speech perception	-0.0277414	visual attention	-0.0529424	face perception	-0.0400232	consciousness	-0.0441193	pain	-0.0368464
social cognition	-0.0286888	face perception	-0.0535162	episodic memory	-0.0437918	search	-0.0450877	spatial working memory	-0.0386709
humor	-0.0301648	semantic processing	-0.05613	memory encoding	-0.0452007	executive function	-0.0495808	reading	-0.0397183
syntax	-0.0305937	naming	-0.0587055	theory of mind	-0.046219	rule	-0.0555381	task switching	-0.0427095
extinction	-0.0337578	mental imagery	-0.0587713	planning	-0.0462477	short term memory	-0.0605987	sentence comprehension	-0.0442304
strategy	-0.033766	memory encoding	-0.0592956	social cognition	-0.0524029	metaphor	-0.0608128	concept	-0.0470298
retention	-0.0416533	search	-0.0611251	autobiographical memory	-0.0528732	semantic processing	-0.0620746	syntax	-0.0526684
movement	-0.0446986	attention	-0.0624979	selective attention	-0.0568964	gaze	-0.0641269	maintenance	-0.0554169
associative memory	-0.0488255	visual search	-0.0677421	belief	-0.057979	mental imagery	-0.0642321	humor	-0.0561274
short term memory	-0.0539501	retrieval	-0.0697115	default mode network	-0.058532	sentence comprehension	-0.0694705	narrative	-0.0564366
skill	-0.0631401	memory retrieval	-0.0710661	judgment	-0.0607649	skill	-0.0705558	skill	-0.0576254
reading	-0.0662908	narrative	-0.0716151	familiarity	-0.0624968	naming	-0.0724125	communication	-0.0595714
consciousness	-0.0668624	object recognition	-0.0719936	consciousness	-0.0634164	task switching	-0.0748319	language processing	-0.0598787
mental rotation	-0.0850335	intention	-0.0746094	short term memory	-0.0720747	planning	-0.0800573	semantic processing	-0.0604629
selective attention	-0.0857632	concept	-0.075083	memory retrieval	-0.0785348	language	-0.0803549	empathy	-0.0641083
navigation	-0.0894291	spatial attention	-0.0767371	spatial working memory	-0.0828824	movement	-0.0811126	phonological processing	-0.0642248
motor imagery	-0.0967213	memory	-0.0771859	object recognition	-0.0838467	meaning	-0.0853512	meaning	-0.0654694
spatial working memory	-0.0969762	extinction	-0.0785685	reasoning	-0.0869381	spatial attention	-0.0879037	speech production	-0.0671726
search	-0.106181	strategy	-0.08222	goal	-0.0879668	motor imagery	-0.0891895	movement	-0.0690907
attention	-0.11155	social cognition	-0.0892856	search	-0.0902999	working memory	-0.0895151	metaphor	-0.0720397
action	-0.113695	reasoning	-0.0915044	strategy	-0.0978688	visual search	-0.0945521	language	-0.0776644
face perception	-0.115172	short term memory	-0.0924106	gaze	-0.101045	goal	-0.102545	motor imagery	-0.0788557
object recognition	-0.126687	inference	-0.0944603	mental rotation	-0.103962	reading	-0.104442	action	-0.0790543
naming	-0.147822	belief	-0.0945152	navigation	-0.119739	mental rotation	-0.106608	speech perception	-0.0832949
visual search	-0.151526	theory of mind	-0.100183	visual search	-0.122063	phonological processing	-0.10897	comprehension	-0.0846615
mental imagery	-0.153008	default mode network	-0.106498	visual attention	-0.132524	spatial working memory	-0.110543	integration	-0.097248
visual attention	-0.161075	autobiographical memory	-0.114835	mental imagery	-0.139768	maintenance	-0.126989	prosody	-0.107198
gaze	-0.170617	judgment	-0.118355	spatial attention	-0.140959	attention	-0.133266	listening	-0.108466
spatial attention	-0.184217	familiarity	-0.121444	attention	-0.151834	action	-0.144151	melody	-0.114785

## Sheet: 42_anxiety
cluster_1		cluster_2		cluster_3		cluster_4		cluster_5
emotional expression	0.380675	associative memory	0.456588	fear	0.471278	facial expression	0.437602	choice	0.259849
facial expression	0.333366	emotional expression	0.37769	anticipation	0.464849	fear	0.43349	decision making	0.250863
habit	0.326427	recall	0.367983	facial expression	0.442104	emotional expression	0.425491	reward	0.247013
fear	0.297829	fear	0.3058	learning	0.440576	arousal	0.362985	stress	0.239362
arousal	0.225778	facial expression	0.302064	arousal	0.405866	associative memory	0.325989	arousal	0.238217
associative memory	0.160338	remembering	0.292967	emotional expression	0.405815	recall	0.315339	fear	0.226522
stress	0.157346	emotion	0.223511	emotion regulation	0.40461	habit	0.295247	emotion	0.207203
emotion	0.155655	memory	0.216099	reward	0.37867	emotion	0.294312	thought	0.198934
emotion regulation	0.152506	autobiographical memory	0.209461	stress	0.301741	emotion regulation	0.274795	loss	0.161677
speech production	0.122761	arousal	0.197112	loss	0.296752	stress	0.235551	default mode network	0.158971
speech perception	0.115147	episodic memory	0.185271	habit	0.295054	learning	0.216653	anticipation	0.158255
pain	0.113927	habit	0.178569	pain	0.282979	anticipation	0.208562	risk	0.155042
recall	0.110348	concept	0.145507	risk	0.276449	reward	0.198966	prospective memory	0.151954
prosody	0.110061	comprehension	0.141819	emotion	0.27172	remembering	0.183677	impulsivity	0.148208
loss	0.109793	listening	0.137484	speech production	0.232977	speech production	0.17707	habit	0.140516
listening	0.109272	integration	0.127048	eating	0.229102	listening	0.163778	response inhibition	0.13488
risk	0.102283	familiarity	0.125229	choice	0.212959	prosody	0.157872	uncertainty	0.131672
motor control	0.0962473	narrative	0.124008	empathy	0.207295	pain	0.150676	autobiographical memory	0.115261
anticipation	0.0960496	prosody	0.12341	consolidation	0.177219	integration	0.146163	intelligence	0.11008
integration	0.0950017	semantic processing	0.120825	recall	0.174839	speech perception	0.145254	retrieval	0.104706
empathy	0.0912066	semantic memory	0.116621	sequence learning	0.172639	motor learning	0.136788	emotion regulation	0.10347
melody	0.0910483	humor	0.115516	motor learning	0.170863	empathy	0.135688	expectancy	0.0996542
movement	0.086069	speech perception	0.114577	sleep	0.166969	loss	0.135506	episodic memory	0.0966025
reward	0.0842772	syntax	0.11297	prosody	0.161357	memory	0.133492	belief	0.0914975
motor learning	0.0809279	communication	0.111454	listening	0.156301	eating	0.126867	memory	0.0912796
learning	0.077248	language processing	0.111114	associative memory	0.151158	risk	0.123501	remembering	0.0856731
skill	0.0686786	face perception	0.108304	melody	0.145968	autobiographical memory	0.119922	learning	0.0839123
communication	0.0657611	theory of mind	0.107214	speech perception	0.144152	episodic memory	0.114341	emotional expression	0.0768922
motor imagery	0.0636289	thought	0.106802	movement	0.137429	melody	0.112525	pain	0.0767871
syntax	0.0561141	stress	0.105843	integration	0.134574	consolidation	0.108849	familiarity	0.0757989
remembering	0.0539427	social cognition	0.100706	response inhibition	0.129974	syntax	0.107967	decision	0.072003
eating	0.0517894	metaphor	0.100091	impulsivity	0.114201	comprehension	0.106409	theory of mind	0.0697849
extinction	0.0503489	emotion regulation	0.0996843	motor control	0.0956534	skill	0.105519	consolidation	0.0642414
naming	0.0487429	naming	0.0992715	skill	0.0908012	communication	0.10324	empathy	0.0605474
sequence learning	0.0463806	rehearsal	0.0855459	communication	0.0851605	choice	0.102132	deception	0.0577308
gaze	0.0411621	default mode network	0.0834206	context	0.07667	movement	0.0960803	eating	0.0562886
face perception	0.0375888	skill	0.0804321	decision making	0.0761069	language processing	0.0917794	sleep	0.0547406
choice	0.0318328	language	0.0780899	syntax	0.0753963	thought	0.0859971	facial expression	0.0526583
language processing	0.0312495	retrieval	0.0765245	executive control	0.0682947	motor control	0.0799558	social cognition	0.052575
visual attention	0.0291986	inference	0.0757717	extinction	0.0541604	metaphor	0.0792662	memory retrieval	0.0492814
comprehension	0.027221	short term memory	0.0740408	rehearsal	0.0539718	rehearsal	0.0786223	intention	0.0452284
rehearsal	0.0243284	gaze	0.0740391	language processing	0.0515239	language	0.078375	sequence learning	0.043887
action	0.0238379	melody	0.072564	remembering	0.0500416	concept	0.0733102	narrative	0.039479
consolidation	0.0217679	speech production	0.0693877	language	0.0491247	extinction	0.0710181	cognitive control	0.0393556
language	0.0188069	meaning	0.068717	thought	0.039929	sequence learning	0.0655695	reasoning	0.0390411
autobiographical memory	0.0175819	extinction	0.0675949	comprehension	0.0380236	naming	0.0647279	melody	0.0358762
object recognition	0.0174949	reading	0.0643179	memory	0.0362206	context	0.0634659	judgment	0.0328922
metaphor	0.0103127	motor imagery	0.056936	expectancy	0.0353046	semantic processing	0.0618867	language processing	0.0308196
humor	0.00948572	motor learning	0.0520784	metaphor	0.0341731	semantic memory	0.0604924	semantic memory	0.0298997
episodic memory	0.00916984	object recognition	0.0517832	motor imagery	0.0334932	narrative	0.059994	listening	0.0293863
memory	0.008732	intention	0.0513586	induction	0.014904	impulsivity	0.0560963	recall	0.0278784
sustained attention	0.00869494	sentence comprehension	0.0449457	decision	0.014561	executive control	0.0551925	associative memory	0.026242
retention	0.00783181	memory encoding	0.0445617	sustained attention	0.0144023	motor imagery	0.0523498	response selection	0.0236067
executive control	0.00700901	belief	0.0412982	episodic memory	0.0123899	humor	0.0501476	prosody	0.0218318
social cognition	0.00622079	action	0.0340836	naming	0.00819768	face perception	0.049394	inference	0.0128902
impulsivity	0.00580749	judgment	0.0310537	semantic memory	0.000473735	sleep	0.0450351	navigation	0.0113415
thought	0.00186746	movement	0.0296817	meaning	-0.00187873	meaning	0.0424782	executive control	0.00813247
selective attention	-0.00703128	executive control	0.0277578	social cognition	-0.00300278	theory of mind	0.04083	humor	0.00787152
executive function	-0.00722659	learning	0.0251411	autobiographical memory	-0.00605241	familiarity	0.0338593	sustained attention	0.00750968
sleep	-0.00743443	retention	0.0230845	retention	-0.0111628	social cognition	0.0335415	speech perception	0.00428991
reading	-0.0107301	context	0.0200817	semantic processing	-0.0141778	sustained attention	0.033388	integration	-0.000436836
concept	-0.0114292	sustained attention	0.0146667	face perception	-0.0149422	inference	0.0311946	comprehension	-0.00398421
context	-0.0118457	spatial attention	0.0102922	executive function	-0.0162036	decision making	0.0310799	visual attention	-0.00901901
induction	-0.0130492	visual attention	0.00932634	sentence comprehension	-0.016711	sentence comprehension	0.0214352	rehearsal	-0.0105971
mental imagery	-0.0143094	consolidation	0.00824407	cognitive control	-0.0216414	retrieval	0.021172	motor control	-0.0112064
spatial attention	-0.0158067	empathy	0.00679004	concept	-0.0221007	default mode network	0.020488	extinction	-0.0135606
expectancy	-0.0158424	motor control	0.00539564	narrative	-0.024834	reading	0.0174508	context	-0.0146384
short term memory	-0.0186016	loss	-0.00267058	response selection	-0.0320123	short term memory	0.012721	retention	-0.0157997
meaning	-0.0191502	choice	-0.0135786	retrieval	-0.0332727	retention	0.011059	communication	-0.015997
consciousness	-0.0193075	decision making	-0.0135815	action	-0.0351797	intention	0.00506921	concept	-0.0169118
response inhibition	-0.0198355	reward	-0.0136563	humor	-0.0373599	gaze	0.00417791	motor learning	-0.0204323
sentence comprehension	-0.0215264	navigation	-0.0137218	reading	-0.0383693	induction	0.00370756	syntax	-0.0236181
semantic processing	-0.0221917	consciousness	-0.0155857	phonological processing	-0.0414322	memory encoding	0.00156781	executive function	-0.0244465
narrative	-0.0253937	risk	-0.0158501	uncertainty	-0.0446318	action	-0.00170132	metaphor	-0.0303907
decision making	-0.0264483	phonological processing	-0.0172919	prospective memory	-0.0466694	object recognition	-0.00417784	speech production	-0.0375361
semantic memory	-0.0286775	induction	-0.0176227	inference	-0.0472348	visual attention	-0.00843309	short term memory	-0.0392398
memory encoding	-0.0355567	selective attention	-0.0242624	rule	-0.0487011	belief	-0.0123079	task switching	-0.0405498
familiarity	-0.0364749	eating	-0.0266191	consciousness	-0.0503503	expectancy	-0.0157258	strategy	-0.0431573
spatial working memory	-0.0366633	impulsivity	-0.0320542	default mode network	-0.0504839	phonological processing	-0.0183562	rule	-0.0460785
navigation	-0.0380279	visual search	-0.0337261	intelligence	-0.0527344	consciousness	-0.0245532	sentence comprehension	-0.0494667
theory of mind	-0.0387235	pain	-0.0396585	familiarity	-0.0531028	response inhibition	-0.025364	induction	-0.0531365
visual search	-0.039362	anticipation	-0.0466935	task switching	-0.0546941	judgment	-0.0343208	consciousness	-0.053929
inference	-0.0417318	expectancy	-0.0520568	selective attention	-0.0549814	selective attention	-0.0444244	selective attention	-0.0593437
search	-0.0440892	mental imagery	-0.0643027	theory of mind	-0.05577	decision	-0.0505344	planning	-0.0609527
default mode network	-0.0512705	spatial working memory	-0.0643814	deception	-0.0564717	navigation	-0.0574325	semantic processing	-0.0611938
intention	-0.0574689	uncertainty	-0.0675901	memory encoding	-0.0582632	executive function	-0.059471	working memory	-0.0651823
phonological processing	-0.0604958	task switching	-0.0734222	intention	-0.0601308	uncertainty	-0.0601359	language	-0.0700369
mental rotation	-0.0605999	search	-0.0748504	object recognition	-0.0609523	task switching	-0.0609625	face perception	-0.0747075
response selection	-0.0635007	sequence learning	-0.0750192	short term memory	-0.0639959	spatial attention	-0.072818	meaning	-0.0767837
retrieval	-0.0697707	mental rotation	-0.0767381	working memory	-0.064012	intelligence	-0.0744385	goal	-0.0784082
belief	-0.0735248	strategy	-0.0770855	visual attention	-0.0715398	search	-0.0746025	maintenance	-0.0793374
decision	-0.0746612	attention	-0.0795005	gaze	-0.0806947	mental imagery	-0.0879914	motor imagery	-0.086652
intelligence	-0.079113	sleep	-0.0848971	maintenance	-0.0825835	deception	-0.08818	memory encoding	-0.0885854
deception	-0.0842627	memory retrieval	-0.0864795	search	-0.084646	visual search	-0.0961756	movement	-0.0926724
task switching	-0.0873509	deception	-0.0874089	belief	-0.0860986	prospective memory	-0.0973222	mental rotation	-0.0957919
attention	-0.0880989	reasoning	-0.091534	judgment	-0.0988011	spatial working memory	-0.0974488	spatial working memory	-0.0970567
maintenance	-0.0960836	intelligence	-0.0991499	navigation	-0.100754	mental rotation	-0.108304	mental imagery	-0.0972849
uncertainty	-0.0966239	prospective memory	-0.108882	strategy	-0.108681	strategy	-0.10943	phonological processing	-0.0998254
prospective memory	-0.0969971	executive function	-0.128962	spatial working memory	-0.110423	cognitive control	-0.117539	object recognition	-0.101146
strategy	-0.0979515	maintenance	-0.133607	memory retrieval	-0.112599	rule	-0.122294	skill	-0.110143
judgment	-0.0989418	decision	-0.134705	mental rotation	-0.123022	maintenance	-0.122596	gaze	-0.123843
rule	-0.105805	goal	-0.152674	mental imagery	-0.123469	memory retrieval	-0.123572	spatial attention	-0.125237
cognitive control	-0.11005	rule	-0.161949	planning	-0.127075	response selection	-0.125413	attention	-0.12581
working memory	-0.110365	response inhibition	-0.163379	visual search	-0.128367	working memory	-0.139559	search	-0.128317
goal	-0.113564	planning	-0.166493	spatial attention	-0.130607	reasoning	-0.148121	visual search	-0.131527
memory retrieval	-0.125164	working memory	-0.17613	goal	-0.146294	attention	-0.158707	reading	-0.160555
planning	-0.143407	cognitive control	-0.180198	reasoning	-0.157279	goal	-0.168255	action	-0.165926
reasoning	-0.160535	response selection	-0.181577	attention	-0.183858	planning	-0.181318	naming	-0.167429

## Sheet: 47_arousal
cluster_1		cluster_2		cluster_3		cluster_4		cluster_5
pain	0.447267	decision making	0.406558	reward	0.228885	gaze	0.385445	anxiety	0.369614
speech production	0.374228	emotion	0.395141	anticipation	0.220856	object recognition	0.338921	fear	0.342998
movement	0.341766	choice	0.382694	choice	0.200328	spatial attention	0.328888	emotional expression	0.332747
empathy	0.327258	default mode network	0.379938	risk	0.19465	face perception	0.317904	facial expression	0.317101
melody	0.308215	thought	0.374945	learning	0.190264	visual search	0.25834	habit	0.240939
motor control	0.301666	belief	0.312555	loss	0.188	naming	0.250467	stress	0.235126
speech perception	0.299431	impulsivity	0.306735	impulsivity	0.167315	mental imagery	0.210599	anticipation	0.224226
prosody	0.276466	reward	0.306593	eating	0.159469	selective attention	0.182968	learning	0.219708
listening	0.268251	familiarity	0.306206	decision making	0.138746	search	0.181962	emotion regulation	0.219683
motor imagery	0.240502	autobiographical memory	0.304276	stress	0.136863	attention	0.180699	emotion	0.217916
integration	0.228075	theory of mind	0.302982	fear	0.133995	action	0.180095	reward	0.203253
skill	0.197483	stress	0.274872	sequence learning	0.133858	visual attention	0.171606	associative memory	0.194866
motor learning	0.183443	inference	0.271399	emotion	0.127603	reading	0.161063	loss	0.188631
facial expression	0.180327	judgment	0.254577	emotion regulation	0.124949	facial expression	0.129405	recall	0.183935
response inhibition	0.165444	fear	0.249438	sleep	0.118779	mental rotation	0.11475	risk	0.183866
action	0.161499	uncertainty	0.237751	response inhibition	0.114135	spatial working memory	0.1046	pain	0.130809
anxiety	0.152375	narrative	0.229647	decision	0.0967616	emotional expression	0.103469	choice	0.130671
fear	0.143053	intention	0.224726	consolidation	0.0821452	extinction	0.0918359	speech production	0.128973
anticipation	0.141464	intelligence	0.223055	intelligence	0.0808474	navigation	0.0798753	eating	0.116106
habit	0.133432	remembering	0.216858	cognitive control	0.079279	memory encoding	0.0751417	listening	0.115922
emotional expression	0.1172	retrieval	0.213193	prospective memory	0.0789517	consciousness	0.0677468	prosody	0.115421
communication	0.109867	memory	0.202951	uncertainty	0.0756691	movement	0.0570515	remembering	0.108518
sustained attention	0.10603	social cognition	0.188632	pain	0.0751503	associative memory	0.0521956	speech perception	0.107208
response selection	0.105	loss	0.178346	context	0.0750222	motor imagery	0.0428177	integration	0.101887
executive function	0.104764	prospective memory	0.176119	thought	0.0744152	strategy	0.0408721	empathy	0.101107
consolidation	0.0987253	recall	0.171752	expectancy	0.0668181	induction	0.0306504	motor learning	0.099824
syntax	0.0855045	concept	0.157868	anxiety	0.0648748	skill	0.0286283	sequence learning	0.0932262
language	0.0853508	risk	0.15656	empathy	0.0588346	communication	0.0251977	melody	0.0919975
retention	0.0825352	reasoning	0.143915	retrieval	0.0570365	humor	0.0220769	consolidation	0.0807403
induction	0.0777353	episodic memory	0.143742	habit	0.0507765	executive function	0.0206379	impulsivity	0.0729562
emotion regulation	0.0768386	emotion regulation	0.143271	deception	0.0500845	short term memory	0.0193365	memory	0.0700964
spatial working memory	0.074454	language processing	0.132418	emotional expression	0.0497998	syntax	0.0139076	communication	0.0698241
expectancy	0.0706618	eating	0.122829	facial expression	0.0470923	social cognition	0.00706665	syntax	0.0684193
learning	0.0682189	comprehension	0.120621	default mode network	0.0462052	sequence learning	0.00563961	episodic memory	0.0657119
naming	0.0670931	semantic memory	0.115719	memory	0.046124	anxiety	0.00488293	thought	0.0653097
reward	0.0600051	consolidation	0.114913	rule	0.0447781	habit	0.00243919	movement	0.0638967
rehearsal	0.0496194	anticipation	0.114655	extinction	0.0429863	motor learning	-0.000347257	autobiographical memory	0.0619602
sequence learning	0.0440662	deception	0.102691	reasoning	0.0358048	executive control	-0.00111411	extinction	0.0613965
sleep	0.041161	humor	0.0903994	executive control	0.0342147	motor control	-0.00249587	skill	0.058433
gaze	0.0400817	anxiety	0.0882395	recall	0.0341766	speech perception	-0.00596272	motor control	0.0570054
executive control	0.033246	metaphor	0.088024	response selection	0.0327235	fear	-0.0103263	sleep	0.0527535
visual attention	0.0146964	associative memory	0.0876385	episodic memory	0.0326014	retention	-0.0109915	rehearsal	0.0508134
maintenance	0.0142627	decision	0.0866737	working memory	0.029521	speech production	-0.0187699	language processing	0.0503646
comprehension	0.0141631	semantic processing	0.0791664	semantic memory	0.0278565	integration	-0.0227526	decision making	0.0489124
language processing	0.0141464	expectancy	0.0770129	belief	0.0238178	risk	-0.0262234	comprehension	0.0484889
decision	0.00672182	sequence learning	0.0681345	memory retrieval	0.0230257	language	-0.0269875	context	0.0324935
stress	0.00594557	learning	0.0671157	task switching	0.0219067	sustained attention	-0.0281432	language	0.0306003
emotion	0.00526026	habit	0.0588391	intention	0.0210872	eating	-0.0284497	social cognition	0.030557
object recognition	-0.00341262	sentence comprehension	0.0516663	familiarity	0.0140817	goal	-0.0286938	executive control	0.030527
context	-0.00495821	emotional expression	0.0432698	judgment	0.0136727	rehearsal	-0.0309752	metaphor	0.0295041
metaphor	-0.00558368	context	0.0424379	associative memory	0.0135341	loss	-0.0325644	semantic memory	0.0280382
face perception	-0.0070791	memory retrieval	0.0362365	planning	0.0116653	recall	-0.0347953	motor imagery	0.0263759
working memory	-0.00993495	meaning	0.0345725	social cognition	0.0115359	remembering	-0.0369623	naming	0.0220785
reading	-0.0158004	short term memory	0.0343328	motor learning	0.00956956	autobiographical memory	-0.0373338	face perception	0.0218692
selective attention	-0.0169819	sustained attention	0.0342653	theory of mind	0.00955527	listening	-0.0383915	concept	0.0178045
associative memory	-0.0246587	rehearsal	0.0306847	autobiographical memory	0.00939054	prosody	-0.0385381	response inhibition	0.0145561
mental rotation	-0.0254895	response inhibition	0.022306	rehearsal	0.00862724	inference	-0.0440918	semantic processing	0.0102451
cognitive control	-0.0264195	facial expression	0.0191306	executive function	0.00796959	stress	-0.0441469	narrative	0.00922611
meaning	-0.0289142	listening	0.0175054	memory encoding	0.00757263	emotion	-0.0469684	sustained attention	0.00818696
sentence comprehension	-0.0299024	extinction	0.0128933	narrative	0.00342748	melody	-0.0484294	familiarity	0.00715004
consciousness	-0.0314022	empathy	0.0118238	metaphor	0.00315962	episodic memory	-0.0513174	humor	0.00647303
risk	-0.0319004	communication	0.0044695	remembering	0.00258474	semantic processing	-0.0560245	default mode network	0.00589743
phonological processing	-0.0343343	syntax	0.000676571	sustained attention	0.00180969	sentence comprehension	-0.0578793	theory of mind	0.00019056
rule	-0.0395555	prosody	-0.00358922	language processing	0.00138876	phonological processing	-0.0600707	meaning	-9.83556e-05
loss	-0.041267	memory encoding	-0.00761504	maintenance	-0.00338697	meaning	-0.064286	retention	-0.00165711
spatial attention	-0.0497157	sleep	-0.0086076	sentence comprehension	-0.00538592	concept	-0.068255	expectancy	-0.00295083
humor	-0.0498001	visual attention	-0.0141769	concept	-0.00719564	language processing	-0.0686771	retrieval	-0.00368739
mental imagery	-0.0518685	melody	-0.0142861	phonological processing	-0.00756904	empathy	-0.0708006	induction	-0.00753925
visual search	-0.0612307	cognitive control	-0.015514	language	-0.00772709	comprehension	-0.0724302	sentence comprehension	-0.00838108
recall	-0.066771	integration	-0.0188944	semantic processing	-0.00861769	learning	-0.072843	inference	-0.0122328
choice	-0.0678558	retention	-0.0192964	goal	-0.0115032	metaphor	-0.0729378	visual attention	-0.0127637
eating	-0.0718102	language	-0.0210495	inference	-0.0115793	consolidation	-0.0740984	gaze	-0.016465
search	-0.0749518	task switching	-0.0229841	meaning	-0.0126308	theory of mind	-0.0750773	reading	-0.0173066
goal	-0.0756151	speech perception	-0.0439302	strategy	-0.0139892	memory	-0.0764353	object recognition	-0.0173169
extinction	-0.0769898	executive control	-0.0457096	speech production	-0.0149245	response selection	-0.0788761	short term memory	-0.0190616
task switching	-0.0779168	phonological processing	-0.0532365	prosody	-0.015364	impulsivity	-0.084021	memory encoding	-0.0240618
deception	-0.0836097	induction	-0.0539304	motor control	-0.0153947	working memory	-0.0889377	action	-0.0254916
intelligence	-0.0985341	face perception	-0.0731415	comprehension	-0.0171639	semantic memory	-0.0903748	intention	-0.0264178
decision making	-0.0985363	pain	-0.0731805	melody	-0.0223307	maintenance	-0.0909899	selective attention	-0.0317008
semantic processing	-0.0987036	strategy	-0.0819548	communication	-0.0226471	pain	-0.0977908	consciousness	-0.0332613
attention	-0.0989852	motor learning	-0.0856206	induction	-0.023586	familiarity	-0.103663	belief	-0.0350399
navigation	-0.103825	consciousness	-0.095731	listening	-0.0239148	narrative	-0.108487	decision	-0.0351437
short term memory	-0.106012	navigation	-0.0965213	consciousness	-0.0266053	task switching	-0.108767	navigation	-0.0430875
planning	-0.106327	object recognition	-0.0991433	integration	-0.0293778	sleep	-0.11019	executive function	-0.0432292
memory encoding	-0.111821	speech production	-0.105435	navigation	-0.0300153	thought	-0.112292	phonological processing	-0.044412
concept	-0.118574	rule	-0.107214	search	-0.0311634	planning	-0.113037	uncertainty	-0.0499507
uncertainty	-0.125776	selective attention	-0.11165	speech perception	-0.0322117	belief	-0.117413	prospective memory	-0.0508957
social cognition	-0.128909	response selection	-0.119065	syntax	-0.033331	default mode network	-0.119973	intelligence	-0.0530071
semantic memory	-0.133725	gaze	-0.119863	retention	-0.038738	context	-0.122203	judgment	-0.0566867
inference	-0.134908	reading	-0.126006	humor	-0.0403923	intention	-0.12272	search	-0.0583958
narrative	-0.13525	motor control	-0.126108	face perception	-0.0417682	anticipation	-0.125595	task switching	-0.0637526
remembering	-0.135776	motor imagery	-0.12626	selective attention	-0.0442807	rule	-0.13033	spatial attention	-0.064511
impulsivity	-0.137497	planning	-0.133402	short term memory	-0.0466998	judgment	-0.137454	deception	-0.0654953
thought	-0.148021	skill	-0.139754	reading	-0.0481823	reward	-0.149676	mental imagery	-0.0663371
prospective memory	-0.162118	naming	-0.144128	object recognition	-0.0510212	choice	-0.154495	response selection	-0.0684134
intention	-0.171482	mental imagery	-0.159524	movement	-0.0557399	expectancy	-0.159564	cognitive control	-0.0743427
episodic memory	-0.181391	executive function	-0.162472	mental rotation	-0.0594758	emotion regulation	-0.160811	visual search	-0.0785935
strategy	-0.188511	goal	-0.167255	skill	-0.0602451	intelligence	-0.172893	spatial working memory	-0.0804124
theory of mind	-0.209308	search	-0.169214	mental imagery	-0.0687501	memory retrieval	-0.179331	strategy	-0.0858684
memory retrieval	-0.214223	maintenance	-0.171817	visual attention	-0.0705696	retrieval	-0.179905	rule	-0.0879306
autobiographical memory	-0.219646	spatial attention	-0.178828	naming	-0.0738282	deception	-0.185464	mental rotation	-0.0908362
belief	-0.223205	working memory	-0.181595	attention	-0.0765362	response inhibition	-0.188175	memory retrieval	-0.0960526
memory	-0.226512	mental rotation	-0.189304	spatial working memory	-0.0772733	reasoning	-0.190566	maintenance	-0.0992168
familiarity	-0.241722	spatial working memory	-0.189784	visual search	-0.0809393	prospective memory	-0.193868	working memory	-0.100262
judgment	-0.242124	visual search	-0.200287	motor imagery	-0.0881143	cognitive control	-0.193981	reasoning	-0.120525
retrieval	-0.246443	movement	-0.204601	gaze	-0.0926816	decision making	-0.196905	attention	-0.129405
default mode network	-0.253296	action	-0.221243	action	-0.098297	decision	-0.201067	goal	-0.130172
reasoning	-0.27924	attention	-0.225043	spatial attention	-0.100014	uncertainty	-0.208218	planning	-0.132225

## Sheet: 58_attention
cluster_1		cluster_2		cluster_3		cluster_4		cluster_5
reasoning	0.296837	spatial attention	0.425193	mental rotation	0.420992	working memory	0.395215	spatial working memory	0.348223
uncertainty	0.267928	visual search	0.415472	visual search	0.366831	maintenance	0.387218	action	0.301471
memory retrieval	0.240981	mental imagery	0.368072	strategy	0.358355	planning	0.345524	mental rotation	0.274615
deception	0.239335	search	0.350352	spatial attention	0.338652	cognitive control	0.295421	gaze	0.245522
retrieval	0.229588	gaze	0.308659	spatial working memory	0.308637	rule	0.280882	movement	0.243167
cognitive control	0.228801	selective attention	0.304747	goal	0.29658	response selection	0.271983	spatial attention	0.231393
prospective memory	0.219758	object recognition	0.30012	planning	0.285947	goal	0.261521	motor imagery	0.229727
task switching	0.213515	face perception	0.289479	working memory	0.269131	task switching	0.244126	visual search	0.210382
intention	0.21014	visual attention	0.251863	navigation	0.265379	response inhibition	0.227668	goal	0.170716
belief	0.207405	naming	0.237379	maintenance	0.265181	decision	0.204438	object recognition	0.155448
judgment	0.203221	navigation	0.183556	object recognition	0.217392	mental rotation	0.202293	skill	0.151339
planning	0.199966	reading	0.14628	action	0.212463	phonological processing	0.168052	visual attention	0.146411
intelligence	0.188014	mental rotation	0.122943	search	0.195536	spatial working memory	0.157793	selective attention	0.123849
theory of mind	0.185237	consciousness	0.0899023	memory encoding	0.182953	memory retrieval	0.154623	executive function	0.11901
decision	0.179469	strategy	0.0898814	selective attention	0.176897	expectancy	0.151536	maintenance	0.118901
narrative	0.177289	action	0.0859027	consciousness	0.167436	action	0.151056	response selection	0.117943
default mode network	0.165904	extinction	0.082401	mental imagery	0.155456	executive control	0.148297	navigation	0.113267
working memory	0.165091	spatial working memory	0.0747015	gaze	0.142859	context	0.130224	motor control	0.103209
maintenance	0.155632	emotional expression	0.0607074	reading	0.141632	strategy	0.127601	working memory	0.101077
memory	0.152105	memory encoding	0.0420509	face perception	0.114324	empathy	0.116464	planning	0.0995501
decision making	0.149735	induction	0.0266442	task switching	0.11329	prospective memory	0.114279	induction	0.0857279
rule	0.148829	short term memory	0.0244194	memory retrieval	0.112985	deception	0.113532	face perception	0.0831296
response inhibition	0.140097	facial expression	0.0219516	executive control	0.11022	reasoning	0.111625	executive control	0.0799527
familiarity	0.13044	associative memory	0.0182842	visual attention	0.107338	uncertainty	0.10945	mental imagery	0.0729503
semantic memory	0.122068	executive function	0.000121788	naming	0.102221	pain	0.108235	naming	0.0718883
autobiographical memory	0.11953	executive control	-0.00567167	rule	0.0995947	executive function	0.103215	search	0.0646547
phonological processing	0.115877	social cognition	-0.00575064	response selection	0.098419	intelligence	0.0834778	strategy	0.0620808
strategy	0.113022	motor imagery	-0.0112255	episodic memory	0.0948673	movement	0.0822943	consciousness	0.0571034
context	0.107732	movement	-0.0122602	phonological processing	0.0909292	sleep	0.0716753	pain	0.0570429
goal	0.0974345	motor learning	-0.0157487	executive function	0.0895521	memory encoding	0.063811	motor learning	0.0537533
episodic memory	0.0957902	syntax	-0.0260142	short term memory	0.0482499	consciousness	0.0594999	retention	0.0525189
concept	0.0935565	motor control	-0.0294507	movement	0.0351491	language	0.0508266	empathy	0.0496368
expectancy	0.0930429	skill	-0.0326406	retrieval	0.0261737	emotion regulation	0.0464418	speech production	0.0353417
emotion regulation	0.0909041	habit	-0.0354539	extinction	0.0240571	reading	0.0405853	reading	0.0331207
choice	0.0851828	remembering	-0.0369951	memory	0.0232057	learning	0.0372017	melody	0.0237412
semantic processing	0.0845777	sequence learning	-0.0394746	reasoning	0.0200422	visual search	0.0365251	facial expression	0.0200342
metaphor	0.0736633	communication	-0.0439308	semantic processing	0.0125237	anticipation	0.0357982	speech perception	0.0193328
meaning	0.0712052	inference	-0.0474452	semantic memory	0.0109548	retrieval	0.0342552	sequence learning	0.0176696
thought	0.0697774	anxiety	-0.0477492	motor imagery	0.00989475	induction	0.0318376	communication	0.0175
executive control	0.0622337	humor	-0.0516842	induction	0.00892949	skill	0.0282138	memory encoding	0.00835143
impulsivity	0.0612543	episodic memory	-0.0536171	skill	-0.00191637	motor control	0.0266466	integration	0.00552362
humor	0.0607037	risk	-0.0563012	cognitive control	-0.00371764	meaning	0.0259722	task switching	0.000419936
sentence comprehension	0.0604164	retention	-0.0567558	social cognition	-0.0221515	decision making	0.0225319	prosody	-0.0012191
response selection	0.0595388	sustained attention	-0.06161	associative memory	-0.0366103	navigation	0.0126577	sustained attention	-0.00408909
comprehension	0.0543718	eating	-0.0653693	prospective memory	-0.0373566	metaphor	0.0124695	syntax	-0.00912783
memory encoding	0.0509302	arousal	-0.0654752	context	-0.0426574	motor imagery	0.0100218	listening	-0.010634
short term memory	0.0505079	stress	-0.0656768	remembering	-0.0436251	semantic processing	0.00891436	habit	-0.01546
language	0.0417222	recall	-0.0667384	meaning	-0.0450448	sentence comprehension	0.00525962	extinction	-0.0175366
inference	0.0385801	autobiographical memory	-0.0675993	retention	-0.0505686	sustained attention	-0.00729202	short term memory	-0.0190277
social cognition	0.0378631	loss	-0.0676219	sleep	-0.0546387	object recognition	-0.0138019	emotional expression	-0.0213167
remembering	0.0340117	rehearsal	-0.0725183	sequence learning	-0.0613814	semantic memory	-0.0184493	rule	-0.0221635
language processing	0.0246715	speech production	-0.0759277	motor control	-0.0622838	sequence learning	-0.0190152	humor	-0.0261901
sleep	0.0224674	fear	-0.0774043	sentence comprehension	-0.066034	spatial attention	-0.0215781	associative memory	-0.0281819
reward	0.0220772	goal	-0.0800013	language	-0.0660768	choice	-0.0222242	phonological processing	-0.0284713
emotion	0.0209031	speech perception	-0.0804914	familiarity	-0.0756713	motor learning	-0.022363	sleep	-0.0296236
sustained attention	0.0167479	memory	-0.0921399	motor learning	-0.0777411	speech production	-0.0229718	anxiety	-0.0385666
recall	0.0135273	sentence comprehension	-0.0966862	decision	-0.0790317	selective attention	-0.0287057	response inhibition	-0.0420963
eating	0.0126812	language processing	-0.0976727	eating	-0.0794437	short term memory	-0.0299592	rehearsal	-0.0478297
consciousness	0.0107496	language	-0.0977481	humor	-0.0800115	reward	-0.0322275	episodic memory	-0.0501689
learning	-0.00568202	phonological processing	-0.0997493	autobiographical memory	-0.0821499	retention	-0.0331913	learning	-0.0502739
loss	-0.0072502	semantic processing	-0.100075	emotional expression	-0.0842333	consolidation	-0.0392781	social cognition	-0.0525992
communication	-0.00910622	integration	-0.101894	habit	-0.0915891	melody	-0.0410152	language	-0.0555688
anticipation	-0.0106411	thought	-0.107922	thought	-0.0930742	habit	-0.0410354	consolidation	-0.0662682
risk	-0.0107059	learning	-0.107993	metaphor	-0.093918	search	-0.0459513	sentence comprehension	-0.0755222
rehearsal	-0.0109339	response selection	-0.109119	learning	-0.0946018	communication	-0.0460047	remembering	-0.0766882
mental rotation	-0.0147666	melody	-0.109258	concept	-0.0992046	prosody	-0.0462604	meaning	-0.0780757
empathy	-0.0193907	concept	-0.113783	syntax	-0.10308	eating	-0.0464434	cognitive control	-0.0782319
consolidation	-0.0233701	meaning	-0.115674	risk	-0.103211	integration	-0.0479254	fear	-0.0805568
extinction	-0.0256302	listening	-0.118607	loss	-0.103978	risk	-0.0490054	expectancy	-0.0846067
stress	-0.0275876	emotion	-0.11972	sustained attention	-0.106479	memory	-0.0521415	semantic processing	-0.0861168
reading	-0.0291822	prosody	-0.120657	recall	-0.108733	loss	-0.0565584	anticipation	-0.0867278
navigation	-0.0292607	theory of mind	-0.121854	expectancy	-0.113458	naming	-0.0578673	inference	-0.0891039
induction	-0.0389331	sleep	-0.122236	facial expression	-0.113582	intention	-0.0600323	metaphor	-0.0902003
syntax	-0.0448892	impulsivity	-0.123831	default mode network	-0.115165	speech perception	-0.0625291	risk	-0.0927618
associative memory	-0.0503426	working memory	-0.125389	rehearsal	-0.118495	episodic memory	-0.0646665	semantic memory	-0.0942385
executive function	-0.0519526	metaphor	-0.130716	communication	-0.118933	gaze	-0.0650204	loss	-0.0946479
arousal	-0.0583001	consolidation	-0.132716	anxiety	-0.122615	rehearsal	-0.0664154	stress	-0.0959717
integration	-0.058312	familiarity	-0.135046	judgment	-0.124504	judgment	-0.0673116	eating	-0.0967907
habit	-0.0644783	semantic memory	-0.138845	stress	-0.126424	comprehension	-0.0705213	comprehension	-0.0980451
prosody	-0.0662249	maintenance	-0.140181	response inhibition	-0.129607	syntax	-0.0737345	language processing	-0.0995571
retention	-0.0664878	comprehension	-0.144537	inference	-0.131334	listening	-0.0765589	context	-0.103056
listening	-0.0692713	default mode network	-0.145672	empathy	-0.13581	face perception	-0.0781717	arousal	-0.103638
spatial working memory	-0.0698883	judgment	-0.146455	uncertainty	-0.140291	impulsivity	-0.0784208	memory retrieval	-0.108606
fear	-0.071034	belief	-0.151905	impulsivity	-0.145627	extinction	-0.0798585	recall	-0.115086
sequence learning	-0.0726596	task switching	-0.155494	theory of mind	-0.148391	concept	-0.0848642	prospective memory	-0.117216
action	-0.0800682	intention	-0.157097	deception	-0.149513	mental imagery	-0.0851143	autobiographical memory	-0.122031
anxiety	-0.0806786	anticipation	-0.159548	integration	-0.149575	facial expression	-0.0862569	decision	-0.123702
facial expression	-0.0854537	planning	-0.16471	comprehension	-0.153455	language processing	-0.0867505	theory of mind	-0.129067
melody	-0.0880901	rule	-0.165516	pain	-0.154349	anxiety	-0.08684	thought	-0.130511
pain	-0.101009	empathy	-0.171917	belief	-0.154543	narrative	-0.088171	concept	-0.131531
selective attention	-0.10159	context	-0.1747	intention	-0.154866	humor	-0.101581	reasoning	-0.133825
speech perception	-0.104027	pain	-0.180671	melody	-0.155936	stress	-0.103597	impulsivity	-0.139201
motor learning	-0.105612	narrative	-0.181758	intelligence	-0.157401	belief	-0.107567	deception	-0.139373
skill	-0.107914	reward	-0.191013	decision making	-0.160181	social cognition	-0.110265	reward	-0.144158
face perception	-0.108131	choice	-0.19169	speech perception	-0.162827	emotional expression	-0.116021	emotion regulation	-0.145401
object recognition	-0.109019	memory retrieval	-0.197732	anticipation	-0.163014	fear	-0.119401	familiarity	-0.147771
emotional expression	-0.116224	intelligence	-0.198361	speech production	-0.170983	thought	-0.124787	belief	-0.147782
gaze	-0.117798	expectancy	-0.202922	narrative	-0.173344	familiarity	-0.12757	memory	-0.14894
visual search	-0.119352	deception	-0.20327	choice	-0.174987	associative memory	-0.131106	emotion	-0.152754
search	-0.122273	reasoning	-0.220141	prosody	-0.177991	inference	-0.132973	narrative	-0.154084
spatial attention	-0.136822	retrieval	-0.223585	consolidation	-0.183287	recall	-0.136846	intelligence	-0.155367
motor control	-0.136956	response inhibition	-0.224586	language processing	-0.187198	theory of mind	-0.137652	uncertainty	-0.158854
naming	-0.13929	emotion regulation	-0.229491	fear	-0.189829	default mode network	-0.143463	intention	-0.159051
speech production	-0.145861	uncertainty	-0.230403	listening	-0.199948	emotion	-0.146192	retrieval	-0.162234
motor imagery	-0.145906	cognitive control	-0.231144	emotion regulation	-0.207295	arousal	-0.146249	decision making	-0.165503
mental imagery	-0.148333	prospective memory	-0.231464	arousal	-0.207383	remembering	-0.159548	default mode network	-0.166665
movement	-0.163264	decision making	-0.235604	reward	-0.211218	autobiographical memory	-0.189954	choice	-0.169834
visual attention	-0.176176	decision	-0.242022	emotion	-0.2454	visual attention	-0.190642	judgment	-0.185527

## Sheet: 91_autobiographical memory
cluster_1		cluster_2		cluster_3		cluster_4		cluster_5
navigation	0.234778	theory of mind	0.411965	default mode network	0.637967	default mode network	0.330455	anxiety	0.329782
episodic memory	0.223388	narrative	0.409476	familiarity	0.521898	retrieval	0.292053	fear	0.308102
remembering	0.220261	belief	0.360096	theory of mind	0.505459	belief	0.29021	emotional expression	0.297375
spatial attention	0.157912	comprehension	0.350563	belief	0.502235	prospective memory	0.28829	associative memory	0.296529
associative memory	0.147236	concept	0.345692	retrieval	0.459647	reasoning	0.274256	recall	0.281858
gaze	0.135196	humor	0.322093	memory	0.451324	theory of mind	0.26865	arousal	0.264667
memory	0.129371	judgment	0.319684	thought	0.450265	episodic memory	0.243232	facial expression	0.245012
mental imagery	0.126429	language processing	0.315108	episodic memory	0.441695	memory	0.240444	remembering	0.239238
thought	0.114291	intention	0.31308	remembering	0.430302	thought	0.232761	emotion	0.233046
face perception	0.113413	default mode network	0.304853	judgment	0.406479	familiarity	0.232282	stress	0.215399
visual search	0.111939	emotion	0.290372	narrative	0.361651	memory retrieval	0.231699	habit	0.198191
recall	0.105453	familiarity	0.287998	reasoning	0.350823	judgment	0.219024	episodic memory	0.183604
selective attention	0.1051	metaphor	0.270675	intention	0.349508	intention	0.214743	memory	0.166278
semantic memory	0.10414	inference	0.266074	semantic memory	0.299768	decision making	0.19472	thought	0.161079
visual attention	0.101976	recall	0.259544	social cognition	0.298395	uncertainty	0.190037	reward	0.151212
strategy	0.0949902	memory	0.243401	decision making	0.277829	remembering	0.183686	emotion regulation	0.145027
mental rotation	0.0913539	semantic processing	0.217115	memory retrieval	0.273072	narrative	0.180571	learning	0.14204
attention	0.0832365	remembering	0.216371	humor	0.253882	semantic memory	0.175947	choice	0.130931
emotional expression	0.0808803	retrieval	0.203716	prospective memory	0.248784	intelligence	0.175083	loss	0.12876
search	0.0774109	meaning	0.200554	inference	0.24777	choice	0.156568	anticipation	0.120332
object recognition	0.0758863	short term memory	0.200504	recall	0.241719	impulsivity	0.14779	risk	0.116741
extinction	0.0711351	thought	0.199233	concept	0.232394	deception	0.147106	listening	0.0991417
retrieval	0.0608969	sentence comprehension	0.189871	choice	0.230474	social cognition	0.119072	prosody	0.092553
humor	0.0592001	language	0.182125	impulsivity	0.228883	humor	0.10904	default mode network	0.0903662
social cognition	0.0588594	syntax	0.180024	emotion	0.223305	emotion	0.0878325	familiarity	0.0901981
default mode network	0.0545266	listening	0.16436	stress	0.178069	reward	0.0859348	semantic memory	0.0888166
memory encoding	0.0519027	social cognition	0.162949	uncertainty	0.161575	concept	0.0799603	integration	0.0879492
theory of mind	0.051342	associative memory	0.161602	arousal	0.146884	inference	0.0778084	extinction	0.0876061
facial expression	0.0508108	semantic memory	0.155318	semantic processing	0.139362	cognitive control	0.075254	decision making	0.0832393
familiarity	0.0459592	reasoning	0.153468	associative memory	0.134014	loss	0.0737353	retrieval	0.0813279
spatial working memory	0.0426326	arousal	0.149876	comprehension	0.124489	stress	0.070516	speech perception	0.0810221
naming	0.0388692	communication	0.149803	visual attention	0.118736	navigation	0.0693863	social cognition	0.0790479
consciousness	0.0362545	episodic memory	0.134308	intelligence	0.105837	recall	0.0677184	syntax	0.0716639
anxiety	0.0359195	rehearsal	0.133957	reward	0.103759	strategy	0.0623406	comprehension	0.068805
semantic processing	0.0338812	fear	0.133374	loss	0.0969027	planning	0.0596035	concept	0.0686166
executive control	0.033068	decision making	0.131123	short term memory	0.0871751	risk	0.0554889	communication	0.0681801
fear	0.0293278	impulsivity	0.129173	navigation	0.0821688	decision	0.0554726	language processing	0.0663041
reading	0.0192914	uncertainty	0.123576	deception	0.0802866	eating	0.0512442	eating	0.0654516
stress	0.0174138	integration	0.122641	risk	0.0755856	expectancy	0.0485032	melody	0.0633808
arousal	0.014936	deception	0.113787	fear	0.0716897	task switching	0.0472414	semantic processing	0.0615436
concept	0.00869224	prosody	0.100216	extinction	0.071559	arousal	0.0402715	theory of mind	0.0583487
induction	0.00733182	stress	0.0943572	strategy	0.066415	emotion regulation	0.0332357	impulsivity	0.0568993
emotion	-0.000211103	anxiety	0.0921257	language processing	0.0637228	response inhibition	0.0287537	speech production	0.0549064
action	-0.00275951	choice	0.0914158	eating	0.0629968	semantic processing	0.0283036	motor learning	0.054483
habit	-0.00310127	emotion regulation	0.09074	memory encoding	0.0334029	short term memory	0.0207282	executive control	0.053843
belief	-0.00454795	intelligence	0.0907382	metaphor	0.0240713	sleep	0.0173041	narrative	0.0529454
communication	-0.00606311	facial expression	0.0854466	sentence comprehension	0.0185329	extinction	0.0170432	context	0.04807
motor learning	-0.00844952	reading	0.0746826	rehearsal	0.0163061	comprehension	0.0159614	metaphor	0.0455672
syntax	-0.0129738	speech perception	0.0701553	meaning	0.0122298	associative memory	0.00907487	rehearsal	0.0408242
goal	-0.0161005	context	0.0617849	anxiety	-0.00802461	rule	0.00289803	pain	0.036411
motor control	-0.0206615	emotional expression	0.0567218	sustained attention	-0.0125244	fear	0.00244416	face perception	0.0329184
narrative	-0.0209019	phonological processing	0.0503671	emotion regulation	-0.0260103	memory encoding	0.00137699	sequence learning	0.0323292
retention	-0.0221547	reward	0.0464528	consolidation	-0.0270182	context	-0.000252388	empathy	0.0315694
intention	-0.0221749	consolidation	0.0461426	emotional expression	-0.0299281	language processing	-0.00095986	navigation	0.0252231
eating	-0.0226182	habit	0.0414706	consciousness	-0.0345297	goal	-0.00102427	inference	0.0244082
loss	-0.0264812	extinction	0.0390253	habit	-0.0366965	consolidation	-0.001891	language	0.0229674
short term memory	-0.0274549	memory retrieval	0.0306762	task switching	-0.039048	anticipation	-0.00543024	consolidation	0.0228849
executive function	-0.0279318	memory encoding	0.0304372	syntax	-0.0393224	sentence comprehension	-0.00812922	humor	0.0218814
learning	-0.0281001	sustained attention	0.0229104	retention	-0.0487483	learning	-0.0112655	intention	0.0162915
sustained attention	-0.0282895	eating	0.0210119	sequence learning	-0.0527722	sustained attention	-0.0137424	skill	0.0148476
sleep	-0.0288245	face perception	0.0206395	communication	-0.0589387	response selection	-0.0151655	belief	0.0130668
sequence learning	-0.0291375	empathy	0.0181333	sleep	-0.0613801	consciousness	-0.0191994	motor control	0.0129371
task switching	-0.0315305	loss	0.0165931	learning	-0.0634787	metaphor	-0.0208866	sustained attention	0.0125255
risk	-0.0327165	prospective memory	0.013354	decision	-0.0693137	executive control	-0.0226889	meaning	0.011339
integration	-0.0401569	task switching	0.00644453	face perception	-0.0727857	meaning	-0.0280743	short term memory	0.00953886
speech perception	-0.0402381	melody	0.00405411	facial expression	-0.0733591	rehearsal	-0.0301264	visual attention	0.00858715
comprehension	-0.0412284	risk	0.00231131	phonological processing	-0.0791662	sequence learning	-0.0320096	sleep	0.00532009
judgment	-0.0420306	naming	-0.0149046	anticipation	-0.0791899	working memory	-0.0384313	memory encoding	0.00410645
memory retrieval	-0.0437224	visual attention	-0.0172881	executive control	-0.0859061	visual attention	-0.0403699	naming	0.0035317
inference	-0.0449225	gaze	-0.0185354	listening	-0.0880182	habit	-0.0405094	motor imagery	-0.00221895
movement	-0.0449533	decision	-0.0189183	gaze	-0.0889272	anxiety	-0.0453534	sentence comprehension	-0.00561966
prosody	-0.0455365	speech production	-0.0368205	context	-0.0935243	phonological processing	-0.0480445	movement	-0.00599654
rehearsal	-0.0457339	learning	-0.037588	planning	-0.0959885	retention	-0.0522528	judgment	-0.00785658
motor imagery	-0.0457857	consciousness	-0.0376223	mental imagery	-0.0995938	communication	-0.0541126	retention	-0.00975618
planning	-0.0458753	retention	-0.0441854	induction	-0.100569	maintenance	-0.06036	object recognition	-0.0115949
sentence comprehension	-0.0470297	object recognition	-0.0487342	integration	-0.100913	attention	-0.0636713	induction	-0.0127582
melody	-0.0479855	anticipation	-0.0522898	expectancy	-0.103101	emotional expression	-0.0647433	uncertainty	-0.0178575
skill	-0.0484512	expectancy	-0.0561566	language	-0.111284	induction	-0.064804	expectancy	-0.0186078
context	-0.0491938	executive control	-0.0601072	object recognition	-0.114722	syntax	-0.0727411	gaze	-0.0187744
metaphor	-0.0501272	skill	-0.0659691	melody	-0.115938	executive function	-0.081107	reading	-0.0205118
meaning	-0.0502315	motor learning	-0.0688419	prosody	-0.118201	facial expression	-0.082278	consciousness	-0.0220581
listening	-0.051023	sequence learning	-0.0742572	cognitive control	-0.122427	mental rotation	-0.0923194	prospective memory	-0.0307029
phonological processing	-0.0524571	strategy	-0.0757223	selective attention	-0.128422	melody	-0.0933492	selective attention	-0.0347004
response selection	-0.0558507	induction	-0.0789023	goal	-0.137035	listening	-0.094602	phonological processing	-0.0456276
choice	-0.0560377	response inhibition	-0.0875494	spatial attention	-0.138878	language	-0.0953717	decision	-0.047743
impulsivity	-0.0603402	motor imagery	-0.091424	speech perception	-0.144285	selective attention	-0.0973117	response inhibition	-0.0488931
language	-0.0619718	sleep	-0.0937335	reading	-0.158142	empathy	-0.0985061	intelligence	-0.048943
reward	-0.0632302	selective attention	-0.0951644	search	-0.158622	face perception	-0.100759	strategy	-0.0508274
reasoning	-0.0634034	cognitive control	-0.0966468	attention	-0.166393	integration	-0.101064	spatial attention	-0.0534585
prospective memory	-0.0638623	spatial attention	-0.108868	naming	-0.183301	prosody	-0.101372	mental imagery	-0.0570854
language processing	-0.0641209	navigation	-0.112683	mental rotation	-0.189533	mental imagery	-0.105994	task switching	-0.0587762
decision making	-0.067897	action	-0.122118	motor learning	-0.193775	gaze	-0.113938	action	-0.0594856
maintenance	-0.0720534	motor control	-0.127049	rule	-0.197365	search	-0.116505	search	-0.0612905
speech production	-0.0725077	mental imagery	-0.130076	response inhibition	-0.199749	spatial working memory	-0.119481	memory retrieval	-0.0624212
working memory	-0.0744337	rule	-0.148058	visual search	-0.202019	motor learning	-0.120434	visual search	-0.066564
anticipation	-0.0747625	search	-0.153998	spatial working memory	-0.224577	speech perception	-0.122042	deception	-0.0751532
empathy	-0.0794139	visual search	-0.156662	empathy	-0.226309	spatial attention	-0.127191	reasoning	-0.0829944
consolidation	-0.0905849	pain	-0.1692	response selection	-0.228369	object recognition	-0.13007	mental rotation	-0.0836485
pain	-0.105197	planning	-0.173925	motor imagery	-0.228527	reading	-0.152894	executive function	-0.0872615
uncertainty	-0.105537	attention	-0.174206	skill	-0.242442	motor control	-0.153779	spatial working memory	-0.0889654
rule	-0.118705	maintenance	-0.174696	executive function	-0.244279	visual search	-0.1567	cognitive control	-0.0974163
expectancy	-0.121435	movement	-0.178126	maintenance	-0.256173	pain	-0.160859	response selection	-0.098948
emotion regulation	-0.12299	mental rotation	-0.188842	working memory	-0.264093	skill	-0.19638	attention	-0.112399
decision	-0.126709	spatial working memory	-0.189903	motor control	-0.26826	naming	-0.197821	maintenance	-0.114721
intelligence	-0.130653	executive function	-0.198947	speech production	-0.283219	motor imagery	-0.198688	rule	-0.119963
deception	-0.134012	goal	-0.205205	action	-0.318775	speech production	-0.205989	working memory	-0.12717
cognitive control	-0.140973	working memory	-0.216178	pain	-0.346839	action	-0.224507	goal	-0.133903
response inhibition	-0.146915	response selection	-0.222725	movement	-0.375036	movement	-0.254512	planning	-0.134622

## Sheet: 103_belief
cluster_1		cluster_2		cluster_3		cluster_4		cluster_5
theory of mind	0.556312	theory of mind	0.360405	cognitive control	0.379918	theory of mind	0.477515	reasoning	0.43967
default mode network	0.530809	narrative	0.343395	intelligence	0.357515	emotion	0.448773	default mode network	0.417658
intention	0.510946	judgment	0.329288	deception	0.357284	judgment	0.43582	episodic memory	0.400113
autobiographical memory	0.502787	intention	0.314745	uncertainty	0.351251	inference	0.431445	autobiographical memory	0.399798
judgment	0.47625	humor	0.299434	prospective memory	0.339305	narrative	0.418961	retrieval	0.394549
reasoning	0.436772	comprehension	0.249375	response inhibition	0.332905	default mode network	0.417449	memory retrieval	0.348916
narrative	0.423919	deception	0.244531	expectancy	0.304531	autobiographical memory	0.395411	theory of mind	0.347952
familiarity	0.416143	concept	0.240018	reasoning	0.294883	familiarity	0.371325	prospective memory	0.305847
retrieval	0.387099	inference	0.229014	rule	0.251275	intention	0.369449	familiarity	0.304498
memory	0.339605	language processing	0.224992	decision	0.22645	decision making	0.328859	memory	0.299676
deception	0.334278	autobiographical memory	0.214561	response selection	0.213863	concept	0.318298	thought	0.265874
uncertainty	0.322333	metaphor	0.206682	planning	0.207848	thought	0.298266	navigation	0.248225
thought	0.287658	reasoning	0.198711	working memory	0.202972	comprehension	0.295698	semantic memory	0.242395
humor	0.287456	sentence comprehension	0.194786	decision making	0.184947	language processing	0.291259	remembering	0.239044
prospective memory	0.281669	emotion	0.193233	intention	0.165291	arousal	0.290921	judgment	0.238707
episodic memory	0.273018	default mode network	0.193105	memory retrieval	0.162023	uncertainty	0.285525	narrative	0.188889
memory retrieval	0.265434	familiarity	0.17886	maintenance	0.146369	intelligence	0.272495	humor	0.187604
decision making	0.252178	uncertainty	0.175346	emotion regulation	0.140572	impulsivity	0.267423	strategy	0.181076
remembering	0.250379	meaning	0.17377	task switching	0.138741	choice	0.256453	intention	0.177344
concept	0.245495	language	0.149882	judgment	0.128145	metaphor	0.250381	planning	0.169023
semantic memory	0.241083	intelligence	0.148061	choice	0.121524	recall	0.243625	decision making	0.153669
inference	0.238274	retrieval	0.138069	impulsivity	0.11332	memory	0.238328	social cognition	0.151291
intelligence	0.238144	semantic processing	0.12888	goal	0.100627	humor	0.230474	impulsivity	0.118529
social cognition	0.215535	short term memory	0.12498	theory of mind	0.0980277	retrieval	0.225594	uncertainty	0.115883
impulsivity	0.196715	memory	0.122874	reward	0.0872643	reasoning	0.21535	goal	0.11087
emotion	0.185226	recall	0.111756	retrieval	0.0849307	social cognition	0.207494	choice	0.0978921
choice	0.166971	emotion regulation	0.111521	context	0.0808228	reward	0.20452	deception	0.0894616
recall	0.166423	rehearsal	0.11135	consolidation	0.0760165	remembering	0.20164	task switching	0.06495
comprehension	0.156453	communication	0.10895	sleep	0.06583	deception	0.194101	intelligence	0.0617973
short term memory	0.124729	empathy	0.106517	default mode network	0.064134	fear	0.191646	concept	0.0472449
language processing	0.117789	decision making	0.101893	narrative	0.0630807	sentence comprehension	0.188777	loss	0.0421402
semantic processing	0.101589	consolidation	0.0918653	anticipation	0.0585225	semantic processing	0.184668	attention	0.0387236
emotion regulation	0.0810418	syntax	0.0911477	eating	0.0539159	meaning	0.178613	visual attention	0.0361892
metaphor	0.0761627	impulsivity	0.0888869	executive function	0.0471938	emotion regulation	0.171944	mental rotation	0.0345847
sentence comprehension	0.0743685	response inhibition	0.0814424	empathy	0.0466676	stress	0.162784	extinction	0.0345498
reward	0.0694987	context	0.0807373	loss	0.0357447	consolidation	0.156972	inference	0.0277462
stress	0.065169	listening	0.0771585	learning	0.0295162	short term memory	0.135321	eating	0.0210082
task switching	0.0594919	phonological processing	0.0762525	risk	0.027825	rehearsal	0.108614	recall	0.0197167
meaning	0.0542565	task switching	0.0736536	sustained attention	0.0266906	language	0.107842	response selection	0.0189036
arousal	0.0537709	decision	0.0735533	executive control	0.0179952	associative memory	0.105357	stress	0.0174097
eating	0.0464717	thought	0.0712057	pain	0.00878405	semantic memory	0.104469	risk	0.0143703
decision	0.0457683	semantic memory	0.0700189	attention	0.00847295	eating	0.0924657	consciousness	0.0118444
rehearsal	0.0443577	social cognition	0.0629003	inference	0.00209369	prospective memory	0.0895472	memory encoding	0.00901164
loss	0.0372496	arousal	0.049943	language processing	-0.00232984	episodic memory	0.0889259	reward	0.00544222
associative memory	0.0346905	integration	0.0487341	strategy	-0.00281178	syntax	0.0854022	semantic processing	0.0031346
cognitive control	0.0310761	reading	0.0462784	phonological processing	-0.00994233	listening	0.0847427	cognitive control	0.0023316
sustained attention	0.023163	remembering	0.0449184	sequence learning	-0.0128065	context	0.0835964	sleep	-0.000989607
strategy	0.0226607	memory retrieval	0.0413563	emotion	-0.0135649	loss	0.0785912	associative memory	-0.0120908
extinction	0.0219017	prosody	0.0410313	sentence comprehension	-0.0141437	communication	0.0774727	spatial working memory	-0.0132677
risk	0.0180301	choice	0.038501	semantic memory	-0.0146242	anxiety	0.0708879	decision	-0.0218846
consolidation	0.0101698	sustained attention	0.0360691	short term memory	-0.0178656	empathy	0.0684594	short term memory	-0.0223844
response inhibition	-0.00391834	prospective memory	0.0313636	communication	-0.0233159	decision	0.063616	retention	-0.0247434
fear	-0.00526179	reward	0.0312408	rehearsal	-0.0235619	risk	0.0586499	comprehension	-0.0277225
memory encoding	-0.00546065	cognitive control	0.0287598	thought	-0.0249255	sustained attention	0.0569589	working memory	-0.0294175
expectancy	-0.0135918	facial expression	0.0221637	memory	-0.0251845	expectancy	0.0437291	emotion	-0.0351401
communication	-0.0147834	eating	0.0191697	induction	-0.0257181	facial expression	0.032465	sustained attention	-0.0357755
planning	-0.021367	fear	0.0190214	consciousness	-0.0277827	integration	0.0287051	executive control	-0.036819
context	-0.0243709	expectancy	0.0140729	familiarity	-0.0286607	prosody	0.0277506	rule	-0.0410134
sleep	-0.0275773	episodic memory	0.0139611	humor	-0.0310214	habit	0.026348	sequence learning	-0.0473246
consciousness	-0.0320949	speech perception	0.00286408	metaphor	-0.0329568	phonological processing	0.0248676	spatial attention	-0.0477095
syntax	-0.0367455	associative memory	-0.00371066	retention	-0.0352137	anticipation	0.022713	mental imagery	-0.0482392
phonological processing	-0.0374257	stress	-0.00700713	memory encoding	-0.0389172	emotional expression	0.0131473	maintenance	-0.0553134
language	-0.0387939	memory encoding	-0.00755122	social cognition	-0.0407928	memory retrieval	0.0107881	response inhibition	-0.0555909
navigation	-0.0453632	anxiety	-0.0135464	autobiographical memory	-0.0449428	memory encoding	0.00893975	executive function	-0.0565585
visual attention	-0.0524179	rule	-0.020523	stress	-0.0492871	extinction	0.00258809	sentence comprehension	-0.0659849
executive control	-0.0615057	gaze	-0.0206115	concept	-0.0535436	learning	0.00126223	learning	-0.06706
learning	-0.061548	melody	-0.0226328	language	-0.0539374	task switching	-0.00584672	consolidation	-0.0691042
anxiety	-0.0640171	loss	-0.0226405	extinction	-0.0550359	response inhibition	-0.0140086	arousal	-0.070448
habit	-0.067868	habit	-0.0238272	meaning	-0.0555015	sequence learning	-0.0172651	gaze	-0.0718093
retention	-0.0681846	extinction	-0.0249212	comprehension	-0.0597382	speech perception	-0.0247804	rehearsal	-0.0720878
listening	-0.0703914	anticipation	-0.0253256	motor learning	-0.0612266	reading	-0.0270431	language processing	-0.0805236
anticipation	-0.0723857	retention	-0.0257718	spatial working memory	-0.0641753	melody	-0.029019	expectancy	-0.0810697
sequence learning	-0.0856393	sleep	-0.0295768	mental rotation	-0.0643832	visual attention	-0.0341407	selective attention	-0.0812563
rule	-0.0895625	risk	-0.0300401	arousal	-0.0693463	cognitive control	-0.0430554	induction	-0.0813877
integration	-0.0919398	consciousness	-0.0304181	habit	-0.0711328	retention	-0.0440667	anticipation	-0.0853071
facial expression	-0.0927474	induction	-0.0315018	motor control	-0.0722323	face perception	-0.0527608	habit	-0.0906228
goal	-0.100953	speech production	-0.0337071	episodic memory	-0.0722415	induction	-0.0601914	phonological processing	-0.0926269
prosody	-0.103307	learning	-0.0344955	prosody	-0.087464	sleep	-0.0638103	meaning	-0.0993937
emotional expression	-0.103624	executive control	-0.0365439	semantic processing	-0.0916774	executive control	-0.0744362	communication	-0.101416
induction	-0.108642	face perception	-0.0477577	melody	-0.0928186	speech production	-0.0861213	fear	-0.106724
gaze	-0.110062	emotional expression	-0.0480717	fear	-0.0936546	consciousness	-0.0893029	metaphor	-0.109233
empathy	-0.115009	naming	-0.0516328	listening	-0.0948591	naming	-0.0950114	context	-0.114072
face perception	-0.115825	maintenance	-0.0594071	integration	-0.0985531	gaze	-0.0954368	search	-0.122516
melody	-0.126107	skill	-0.0664901	navigation	-0.100833	motor learning	-0.099984	emotion regulation	-0.123143
attention	-0.130582	sequence learning	-0.0679504	syntax	-0.103524	object recognition	-0.101075	visual search	-0.124563
reading	-0.137153	motor learning	-0.0745279	selective attention	-0.108408	skill	-0.111859	syntax	-0.128279
selective attention	-0.139804	planning	-0.0764865	search	-0.11105	motor imagery	-0.122699	face perception	-0.139142
response selection	-0.143583	action	-0.0780575	speech perception	-0.111755	strategy	-0.135714	anxiety	-0.139796
speech perception	-0.143939	selective attention	-0.0790984	speech production	-0.128313	rule	-0.140561	melody	-0.146335
maintenance	-0.155224	executive function	-0.0793635	skill	-0.129268	pain	-0.143773	object recognition	-0.154402
working memory	-0.157523	strategy	-0.0881308	facial expression	-0.130093	selective attention	-0.144419	emotional expression	-0.157608
object recognition	-0.159581	object recognition	-0.08845	remembering	-0.131154	motor control	-0.166066	facial expression	-0.167226
mental imagery	-0.171197	pain	-0.0891208	anxiety	-0.131563	spatial attention	-0.19084	listening	-0.173639
motor learning	-0.177833	visual attention	-0.0903676	action	-0.131886	action	-0.192728	integration	-0.174474
spatial attention	-0.18641	working memory	-0.0920437	recall	-0.13753	mental imagery	-0.196008	prosody	-0.17919
search	-0.189884	motor imagery	-0.103686	object recognition	-0.144208	planning	-0.199764	motor learning	-0.190069
executive function	-0.191453	response selection	-0.108046	reading	-0.145696	maintenance	-0.199797	speech perception	-0.19471
mental rotation	-0.1964	goal	-0.113248	visual search	-0.146862	executive function	-0.204775	empathy	-0.197858
naming	-0.206831	spatial attention	-0.113311	movement	-0.14699	search	-0.205035	motor imagery	-0.199843
skill	-0.220432	attention	-0.117996	face perception	-0.152285	navigation	-0.209011	language	-0.200307
spatial working memory	-0.22462	motor control	-0.118869	gaze	-0.155507	response selection	-0.216313	motor control	-0.208811
visual search	-0.236635	mental imagery	-0.126744	motor imagery	-0.15766	movement	-0.223069	reading	-0.223411
motor imagery	-0.242925	search	-0.13634	associative memory	-0.16188	visual search	-0.226497	action	-0.236551
motor control	-0.251635	movement	-0.141952	emotional expression	-0.172055	goal	-0.228544	skill	-0.266337
speech production	-0.252073	navigation	-0.143763	spatial attention	-0.175312	spatial working memory	-0.233947	pain	-0.279847
action	-0.276994	visual search	-0.15071	mental imagery	-0.177591	working memory	-0.244509	naming	-0.28053
pain	-0.287043	mental rotation	-0.151596	naming	-0.221685	mental rotation	-0.253679	movement	-0.304467
movement	-0.35281	spatial working memory	-0.151863	visual attention	-0.245863	attention	-0.263478	speech production	-0.318297

## Sheet: 129_choice
cluster_1		cluster_2		cluster_3		cluster_4		cluster_5
decision	0.412967	thought	0.486059	anticipation	0.458743	risk	0.338664	working memory	0.40079
cognitive control	0.370112	decision making	0.465296	learning	0.436219	loss	0.335615	cognitive control	0.386281
uncertainty	0.362441	default mode network	0.414656	reward	0.412672	impulsivity	0.29737	response inhibition	0.376894
intelligence	0.329362	arousal	0.399996	risk	0.383448	sequence learning	0.245486	maintenance	0.362136
decision making	0.319543	emotion	0.395484	loss	0.374715	stress	0.2218	rule	0.333474
reasoning	0.315416	reward	0.371492	arousal	0.291221	reward	0.216381	response selection	0.328404
rule	0.306925	stress	0.362992	fear	0.268909	arousal	0.214389	decision	0.310082
deception	0.300656	impulsivity	0.34722	emotion regulation	0.262498	eating	0.211864	planning	0.307133
prospective memory	0.273824	autobiographical memory	0.327566	response inhibition	0.26011	learning	0.191035	expectancy	0.257734
response inhibition	0.268929	familiarity	0.322515	stress	0.258501	anticipation	0.179568	pain	0.254418
expectancy	0.268761	fear	0.311775	impulsivity	0.234066	fear	0.137562	goal	0.228069
memory retrieval	0.268639	remembering	0.296964	eating	0.230407	decision making	0.133777	empathy	0.218966
retrieval	0.244854	theory of mind	0.247556	sequence learning	0.22498	extinction	0.12284	task switching	0.19649
emotion regulation	0.243949	loss	0.246831	decision making	0.223421	emotion	0.114153	executive function	0.161065
planning	0.238902	belief	0.245989	pain	0.206174	thought	0.107561	anticipation	0.159873
working memory	0.236387	retrieval	0.24288	emotion	0.205452	emotional expression	0.104447	deception	0.158151
context	0.229413	memory	0.23592	empathy	0.171853	default mode network	0.101663	intelligence	0.154029
task switching	0.215356	episodic memory	0.232897	consolidation	0.17157	prospective memory	0.0927315	context	0.153629
maintenance	0.21153	risk	0.218593	decision	0.157118	social cognition	0.0799034	prospective memory	0.151369
judgment	0.208042	prospective memory	0.217028	sleep	0.156854	anxiety	0.0693007	attention	0.150795
phonological processing	0.196824	social cognition	0.203056	anxiety	0.150872	autobiographical memory	0.0657186	uncertainty	0.145513
reward	0.190308	recall	0.182684	cognitive control	0.142711	intelligence	0.0633045	phonological processing	0.13233
intention	0.184319	inference	0.180203	facial expression	0.13776	emotion regulation	0.0585912	executive control	0.129139
narrative	0.14881	uncertainty	0.180122	expectancy	0.136898	facial expression	0.0562406	emotion regulation	0.127226
impulsivity	0.14229	judgment	0.179022	emotional expression	0.122707	episodic memory	0.0561735	mental rotation	0.11051
belief	0.137574	intelligence	0.174335	intelligence	0.11919	habit	0.0557244	memory retrieval	0.105859
meaning	0.134307	intention	0.159303	prospective memory	0.114671	familiarity	0.0512615	learning	0.101885
anticipation	0.133212	anticipation	0.155831	habit	0.109533	associative memory	0.0455018	decision making	0.0982583
familiarity	0.131999	eating	0.154787	uncertainty	0.106835	memory	0.041016	sleep	0.0973392
response selection	0.129331	narrative	0.152238	response selection	0.0911126	belief	0.0362848	spatial working memory	0.0873261
metaphor	0.124181	semantic memory	0.152149	rule	0.084427	remembering	0.0359666	movement	0.087008
default mode network	0.120975	associative memory	0.127525	deception	0.0829102	consolidation	0.0356987	action	0.0865918
memory	0.11962	sequence learning	0.126092	context	0.0827799	retrieval	0.03412	reward	0.0823996
concept	0.111771	anxiety	0.121859	thought	0.0772473	recall	0.0283477	motor control	0.0683348
emotion	0.109424	emotion regulation	0.115394	motor learning	0.0615234	sleep	0.0252446	reasoning	0.0627142
sentence comprehension	0.10803	reasoning	0.112627	speech production	0.0578277	theory of mind	0.0237553	strategy	0.0548452
language	0.107731	learning	0.103683	prosody	0.0527647	semantic memory	0.0236658	language	0.0536309
goal	0.103533	concept	0.0998596	executive control	0.0518045	reasoning	0.0184392	speech production	0.0409879
semantic processing	0.102642	consolidation	0.0951547	melody	0.0517617	memory encoding	0.0164871	consciousness	0.0292988
consolidation	0.100707	emotional expression	0.0861549	working memory	0.0500757	object recognition	0.0136882	consolidation	0.0239429
semantic memory	0.0981117	habit	0.0851559	listening	0.0403957	expectancy	0.0132969	risk	0.0169527
thought	0.0763711	expectancy	0.0669936	language processing	0.0312895	uncertainty	0.0127396	melody	0.0153239
comprehension	0.0762234	language processing	0.0537691	rehearsal	0.0268866	face perception	0.0108438	sequence learning	0.0138081
empathy	0.0756294	decision	0.0522094	integration	0.0246429	visual attention	0.0083473	induction	0.0103472
sleep	0.0733025	memory retrieval	0.0515947	retrieval	0.0238461	search	0.00770064	loss	0.00899023
language processing	0.0715861	semantic processing	0.0484554	communication	0.0226601	inference	0.00511686	prosody	0.00425348
learning	0.071241	comprehension	0.0436647	speech perception	0.0224779	rehearsal	0.00403491	memory encoding	0.00386932
eating	0.0665475	extinction	0.0348923	default mode network	0.0205392	judgment	0.00192871	habit	-0.000330771
theory of mind	0.0650975	humor	0.0306368	task switching	0.0198647	sustained attention	0.000362848	skill	-0.00116813
pain	0.0597905	deception	0.0291116	sustained attention	0.0145747	memory retrieval	-0.000138327	eating	-0.00144036
inference	0.0587738	facial expression	0.0282006	motor control	0.0137733	navigation	-0.00430612	motor learning	-0.00448752
loss	0.0523909	visual attention	0.0239417	executive function	0.00951849	intention	-0.00653004	reading	-0.0106068
memory encoding	0.0516026	context	0.0138537	planning	0.0059806	strategy	-0.0105844	speech perception	-0.0122665
risk	0.0449495	sustained attention	0.0136658	reasoning	0.00588798	response inhibition	-0.0134891	meaning	-0.0128175
sustained attention	0.026531	sleep	0.00954676	recall	0.0040621	executive function	-0.0152106	metaphor	-0.0130849
arousal	0.025026	metaphor	0.00918023	extinction	0.00391896	decision	-0.0167863	sustained attention	-0.0139065
executive control	0.0227003	memory encoding	-0.00274482	language	0.00310545	consciousness	-0.0182594	sentence comprehension	-0.0172679
short term memory	0.0153258	rehearsal	-0.00590327	memory	0.00162618	retention	-0.0189057	integration	-0.0188737
stress	0.00823685	response inhibition	-0.0083804	maintenance	0.000939684	deception	-0.0196379	motor imagery	-0.0196844
rehearsal	0.00567065	retention	-0.0123144	belief	0.000149135	induction	-0.0201771	retrieval	-0.021959
strategy	-3.68977e-05	melody	-0.0123366	metaphor	-0.0035493	cognitive control	-0.0232743	retention	-0.0238014
sequence learning	-0.0114398	listening	-0.0149439	comprehension	-0.0107502	context	-0.0237991	listening	-0.0323269
executive function	-0.0136796	navigation	-0.0179165	syntax	-0.0110035	response selection	-0.0239388	visual search	-0.0324419
fear	-0.0152789	short term memory	-0.0179972	intention	-0.0120203	selective attention	-0.0253109	communication	-0.03417
retention	-0.016421	prosody	-0.021533	movement	-0.0122427	narrative	-0.0254429	navigation	-0.0419817
recall	-0.0172339	sentence comprehension	-0.0282534	memory retrieval	-0.0130856	motor learning	-0.025715	object recognition	-0.0441592
episodic memory	-0.0231196	communication	-0.0356793	induction	-0.0165215	gaze	-0.0302962	fear	-0.0527219
autobiographical memory	-0.0237357	syntax	-0.0358615	associative memory	-0.0169984	mental imagery	-0.032609	rehearsal	-0.0531656
prosody	-0.0321539	executive control	-0.0374359	narrative	-0.0187045	pain	-0.0338684	impulsivity	-0.0576026
melody	-0.0368051	cognitive control	-0.0391984	retention	-0.0203145	concept	-0.0358188	facial expression	-0.0578921
reading	-0.0404245	empathy	-0.0410499	theory of mind	-0.0217736	language processing	-0.036622	anxiety	-0.0592955
integration	-0.041675	meaning	-0.0414403	sentence comprehension	-0.0221659	executive control	-0.0368839	stress	-0.0618793
social cognition	-0.0422713	integration	-0.0462576	semantic memory	-0.0221841	short term memory	-0.0385988	semantic processing	-0.06485
listening	-0.0447302	task switching	-0.0540969	social cognition	-0.0229777	rule	-0.0390243	selective attention	-0.0656938
humor	-0.046745	induction	-0.0571503	episodic memory	-0.0232829	communication	-0.0402813	language processing	-0.0717796
remembering	-0.0491656	strategy	-0.0573344	familiarity	-0.0238087	syntax	-0.0413475	syntax	-0.0739835
induction	-0.0504962	speech perception	-0.0579013	judgment	-0.0246575	planning	-0.0414567	arousal	-0.0767017
syntax	-0.0543981	face perception	-0.0655891	remembering	-0.0250212	goal	-0.0446298	search	-0.078124
habit	-0.0553471	pain	-0.0679495	phonological processing	-0.0272726	humor	-0.0454902	short term memory	-0.0782523
consciousness	-0.0581802	motor learning	-0.0719449	inference	-0.0342454	naming	-0.0461584	semantic memory	-0.0846825
communication	-0.0587812	object recognition	-0.0933738	meaning	-0.0363041	spatial attention	-0.0470334	extinction	-0.0896044
speech production	-0.0781842	language	-0.09672	autobiographical memory	-0.0375283	speech perception	-0.0533494	naming	-0.0943564
attention	-0.080476	selective attention	-0.104366	concept	-0.0455362	visual search	-0.0577522	emotional expression	-0.0943582
speech perception	-0.0826089	consciousness	-0.104582	memory encoding	-0.0497385	motor control	-0.058324	spatial attention	-0.0952009
anxiety	-0.084532	response selection	-0.106909	skill	-0.0514419	empathy	-0.059684	comprehension	-0.0979949
extinction	-0.0874244	phonological processing	-0.110479	semantic processing	-0.0552822	mental rotation	-0.0626717	intention	-0.103303
motor learning	-0.0901552	motor control	-0.117758	humor	-0.0571866	semantic processing	-0.0629882	emotion	-0.105728
mental rotation	-0.092137	rule	-0.125224	goal	-0.0571915	prosody	-0.0644001	mental imagery	-0.112138
skill	-0.110171	gaze	-0.128072	selective attention	-0.0602839	comprehension	-0.0649271	face perception	-0.114026
motor control	-0.111693	planning	-0.128612	consciousness	-0.0653826	melody	-0.0654125	memory	-0.130217
associative memory	-0.112917	speech production	-0.130131	strategy	-0.0679328	sentence comprehension	-0.0654524	gaze	-0.132675
action	-0.135989	motor imagery	-0.135391	motor imagery	-0.0686926	integration	-0.0657963	judgment	-0.132851
spatial working memory	-0.142336	mental imagery	-0.138261	face perception	-0.0779382	listening	-0.0659412	concept	-0.141883
facial expression	-0.143503	search	-0.153455	navigation	-0.0797541	task switching	-0.0683639	thought	-0.142822
movement	-0.150083	skill	-0.158451	short term memory	-0.0888252	speech production	-0.0683778	episodic memory	-0.144751
emotional expression	-0.15146	goal	-0.159134	reading	-0.0903958	spatial working memory	-0.072676	narrative	-0.145745
motor imagery	-0.152527	executive function	-0.164993	spatial working memory	-0.100521	working memory	-0.0727545	humor	-0.152186
selective attention	-0.157718	spatial attention	-0.171143	search	-0.102366	metaphor	-0.0745763	social cognition	-0.158432
navigation	-0.163228	mental rotation	-0.172601	object recognition	-0.107502	skill	-0.0783258	associative memory	-0.168668
naming	-0.175141	naming	-0.173604	mental rotation	-0.109271	meaning	-0.0818226	belief	-0.168943
face perception	-0.177544	reading	-0.182359	action	-0.115834	reading	-0.0832287	recall	-0.183094
object recognition	-0.178894	spatial working memory	-0.186074	naming	-0.122469	motor imagery	-0.083384	inference	-0.185142
search	-0.193941	visual search	-0.191087	visual attention	-0.127271	attention	-0.0841498	familiarity	-0.206241
visual search	-0.228531	working memory	-0.192558	mental imagery	-0.134734	language	-0.0952189	default mode network	-0.207194
mental imagery	-0.24355	maintenance	-0.200584	gaze	-0.139299	movement	-0.0987262	theory of mind	-0.22078
visual attention	-0.265145	movement	-0.214817	visual search	-0.139548	phonological processing	-0.103351	visual attention	-0.225011
spatial attention	-0.272906	attention	-0.226014	attention	-0.140947	maintenance	-0.110983	remembering	-0.228507
gaze	-0.274421	action	-0.256857	spatial attention	-0.162072	action	-0.118383	autobiographical memory	-0.285541

## Sheet: 135_cognitive control
cluster_1		cluster_2		cluster_3		cluster_4		cluster_5
phonological processing	0.430138	expectancy	0.430446	working memory	0.410325	reasoning	0.371814	response inhibition	0.337692
task switching	0.380579	response inhibition	0.395141	rule	0.398965	uncertainty	0.344083	pain	0.254648
meaning	0.326351	response selection	0.391277	maintenance	0.38233	deception	0.29848	reward	0.240002
language	0.318682	rule	0.346177	planning	0.377827	intelligence	0.295554	anticipation	0.239996
maintenance	0.312885	intelligence	0.336239	goal	0.307453	prospective memory	0.286742	response selection	0.22589
context	0.311658	working memory	0.330618	decision	0.286239	memory retrieval	0.273255	empathy	0.211027
metaphor	0.304307	prospective memory	0.314603	response selection	0.269636	rule	0.27034	expectancy	0.208218
semantic processing	0.294041	planning	0.27748	task switching	0.267245	task switching	0.26918	consolidation	0.193816
working memory	0.277741	decision	0.264275	phonological processing	0.248562	decision	0.268894	decision	0.171136
rule	0.274453	maintenance	0.246227	context	0.243025	planning	0.261848	intelligence	0.170271
decision	0.25956	deception	0.218569	response inhibition	0.231964	judgment	0.243074	choice	0.169481
reading	0.24925	uncertainty	0.2179	memory retrieval	0.223096	retrieval	0.236911	learning	0.16059
sentence comprehension	0.238247	pain	0.189292	reasoning	0.202627	working memory	0.228116	rule	0.143273
memory encoding	0.225536	goal	0.174158	expectancy	0.196691	intention	0.221923	decision making	0.140915
comprehension	0.222244	executive function	0.163291	deception	0.16518	belief	0.214408	sequence learning	0.139488
concept	0.201365	decision making	0.157832	intelligence	0.160803	decision making	0.207988	loss	0.124099
planning	0.196439	anticipation	0.15351	prospective memory	0.156277	response inhibition	0.1995	deception	0.122349
narrative	0.195465	reasoning	0.147684	uncertainty	0.148659	maintenance	0.192353	prospective memory	0.1219
reasoning	0.176352	task switching	0.142827	memory encoding	0.143718	expectancy	0.187155	executive function	0.118847
retrieval	0.176089	choice	0.139707	attention	0.138644	narrative	0.161276	sleep	0.118143
judgment	0.174752	reward	0.137093	retrieval	0.120229	emotion regulation	0.154935	working memory	0.118023
memory retrieval	0.153081	empathy	0.130091	emotion regulation	0.117595	response selection	0.153069	arousal	0.114077
intention	0.145718	emotion regulation	0.129637	executive function	0.111934	default mode network	0.151806	risk	0.113419
emotion regulation	0.135525	context	0.108725	language	0.111247	context	0.150571	emotion regulation	0.108767
language processing	0.12746	memory retrieval	0.108647	meaning	0.110406	phonological processing	0.148751	impulsivity	0.104243
memory	0.124529	consolidation	0.105458	mental rotation	0.0977483	theory of mind	0.146534	uncertainty	0.102511
short term memory	0.120528	learning	0.104232	strategy	0.0929959	goal	0.143309	eating	0.101332
uncertainty	0.120251	sleep	0.102676	metaphor	0.086807	choice	0.141899	fear	0.100684
executive control	0.1186	impulsivity	0.0733318	executive control	0.0848245	memory	0.132952	motor control	0.100039
goal	0.117819	sequence learning	0.0720749	semantic processing	0.0801101	familiarity	0.123249	emotion	0.072927
deception	0.117268	eating	0.0692749	pain	0.0791293	impulsivity	0.102081	motor learning	0.0723042
response inhibition	0.110227	loss	0.0662685	sleep	0.0778412	semantic memory	0.086228	speech production	0.0678788
empathy	0.0990531	risk	0.0616949	empathy	0.0750316	memory encoding	0.0762015	sustained attention	0.0640322
action	0.0920294	motor control	0.0507322	decision making	0.0729606	metaphor	0.0744724	maintenance	0.0635131
attention	0.0873831	executive control	0.0479944	sentence comprehension	0.0658069	concept	0.0744451	habit	0.0561599
strategy	0.0859102	attention	0.0354153	action	0.0638482	meaning	0.0733867	stress	0.0555992
intelligence	0.080921	spatial working memory	0.0308995	reading	0.0630364	reward	0.0729151	executive control	0.0548985
theory of mind	0.0767629	sustained attention	0.0294113	anticipation	0.0577304	semantic processing	0.0688612	task switching	0.0413109
semantic memory	0.0754068	mental rotation	0.01592	learning	0.0461259	inference	0.0684545	movement	0.0389906
syntax	0.0741569	induction	0.0146175	spatial working memory	0.0403831	sleep	0.0645226	planning	0.0381502
integration	0.0721296	motor learning	0.00640894	choice	0.0344237	strategy	0.0616241	melody	0.0316831
humor	0.0708762	retrieval	-0.00259811	memory	0.0206621	sentence comprehension	0.0615788	context	0.0296149
expectancy	0.06293	retention	-0.00666771	consolidation	0.0154844	autobiographical memory	0.0574232	retention	0.0292578
inference	0.0616092	phonological processing	-0.00721042	semantic memory	0.0107002	consolidation	0.0493359	facial expression	0.0235983
recall	0.0583144	strategy	-0.0139079	judgment	0.0101761	short term memory	0.0472967	prosody	0.0172478
emotion	0.0576488	memory encoding	-0.0199503	consciousness	0.00844437	thought	0.0466635	induction	0.0168089
belief	0.0568102	consciousness	-0.0222297	intention	0.00735892	eating	0.044214	communication	0.00946778
communication	0.0547096	movement	-0.0268194	eating	0.00292229	language	0.0441469	listening	0.00908832
familiarity	0.0542371	intention	-0.0364921	reward	0.00112147	comprehension	0.0420111	speech perception	0.00863728
prosody	0.0487606	stress	-0.0387203	movement	-0.00758988	executive control	0.0403747	anxiety	0.00518211
rehearsal	0.0470489	melody	-0.0391802	skill	-0.00796739	anticipation	0.0353102	spatial working memory	-0.00379703
listening	0.0401476	belief	-0.0403648	comprehension	-0.0174364	language processing	0.0323786	goal	-0.00417838
naming	0.0397998	habit	-0.0412918	induction	-0.0207975	episodic memory	0.0263078	reasoning	-0.00715884
decision making	0.0373867	speech production	-0.0474352	concept	-0.0243637	humor	0.0206147	motor imagery	-0.0107606
skill	0.0337892	arousal	-0.0552151	risk	-0.0244665	learning	0.0195898	language processing	-0.0110413
response selection	0.0293669	navigation	-0.0583233	short term memory	-0.0250925	emotion	0.0187458	emotional expression	-0.0201285
mental rotation	0.0205202	fear	-0.0597136	motor control	-0.026486	loss	0.0183671	integration	-0.0217162
anticipation	0.0103911	prosody	-0.0609536	sequence learning	-0.031054	risk	0.0166865	rehearsal	-0.0240881
consciousness	0.00958543	communication	-0.0647164	narrative	-0.0310669	attention	0.0122176	belief	-0.0247204
prospective memory	0.00919637	search	-0.0660223	rehearsal	-0.032062	social cognition	0.000331844	thought	-0.0290659
consolidation	0.00451683	action	-0.0670862	loss	-0.0346761	rehearsal	-0.00539549	skill	-0.0326672
speech production	0.00290508	semantic memory	-0.0692922	sustained attention	-0.0387123	sustained attention	-0.00905792	language	-0.033063
sleep	0.00279509	speech perception	-0.0696784	retention	-0.0395273	empathy	-0.0222366	extinction	-0.0408702
autobiographical memory	-0.00277226	emotion	-0.0715461	impulsivity	-0.0448837	remembering	-0.0242835	consciousness	-0.046334
choice	-0.00501396	language	-0.0715749	motor learning	-0.0461179	stress	-0.0286945	selective attention	-0.0477892
speech perception	-0.00821611	judgment	-0.0745428	integration	-0.0491624	recall	-0.0303153	mental rotation	-0.051236
learning	-0.00909976	sentence comprehension	-0.0748152	visual search	-0.0493179	consciousness	-0.0362375	syntax	-0.0512864
pain	-0.0136436	thought	-0.0779871	speech production	-0.0495007	executive function	-0.0390487	search	-0.052333
facial expression	-0.0139385	rehearsal	-0.0783476	prosody	-0.0516387	sequence learning	-0.042475	memory retrieval	-0.0534963
episodic memory	-0.0183224	extinction	-0.0876495	language processing	-0.0562126	retention	-0.0426411	sentence comprehension	-0.0539915
default mode network	-0.0196858	metaphor	-0.0890503	melody	-0.0571138	extinction	-0.0537022	metaphor	-0.0569302
melody	-0.0207774	skill	-0.0903649	communication	-0.0582622	communication	-0.0537407	intention	-0.0575949
habit	-0.0237936	motor imagery	-0.0904717	navigation	-0.0616938	mental rotation	-0.0582898	inference	-0.0586355
induction	-0.0251659	integration	-0.0905472	episodic memory	-0.0619786	reading	-0.0628494	humor	-0.0613517
eating	-0.0253642	listening	-0.0931606	motor imagery	-0.0626036	induction	-0.06451	navigation	-0.0614819
reward	-0.0259198	language processing	-0.0948327	habit	-0.0627437	arousal	-0.0692662	phonological processing	-0.0658853
anxiety	-0.0268908	default mode network	-0.0961894	syntax	-0.0657823	pain	-0.0702693	action	-0.0708049
sustained attention	-0.0284434	selective attention	-0.0972621	naming	-0.0672028	syntax	-0.0713198	retrieval	-0.0721369
executive function	-0.0335405	meaning	-0.103855	belief	-0.0672371	integration	-0.07922	default mode network	-0.0734912
movement	-0.0351908	visual search	-0.106734	selective attention	-0.0691361	prosody	-0.0837553	comprehension	-0.0753229
thought	-0.037693	anxiety	-0.1097	search	-0.0699355	listening	-0.0904019	theory of mind	-0.078833
impulsivity	-0.0434901	object recognition	-0.114411	familiarity	-0.0741962	habit	-0.0924337	face perception	-0.0797997
associative memory	-0.0441271	facial expression	-0.116023	object recognition	-0.0746663	melody	-0.0943663	attention	-0.0831284
remembering	-0.0485659	memory	-0.121943	extinction	-0.0791483	spatial working memory	-0.095475	judgment	-0.0849001
spatial working memory	-0.0497948	short term memory	-0.122884	speech perception	-0.0804601	fear	-0.100503	memory encoding	-0.0852123
object recognition	-0.0509613	syntax	-0.125728	listening	-0.0851274	associative memory	-0.106933	narrative	-0.0874962
face perception	-0.0523647	episodic memory	-0.129952	stress	-0.0929764	motor learning	-0.111509	mental imagery	-0.0967963
visual search	-0.0527477	narrative	-0.131804	inference	-0.0934245	navigation	-0.116012	gaze	-0.0972973
fear	-0.0531804	face perception	-0.131807	humor	-0.0935786	selective attention	-0.122677	meaning	-0.0977811
motor imagery	-0.0555742	inference	-0.133733	recall	-0.10599	speech perception	-0.124092	object recognition	-0.0981699
extinction	-0.0570851	theory of mind	-0.136731	face perception	-0.106325	skill	-0.124755	social cognition	-0.0986116
arousal	-0.061982	social cognition	-0.139207	thought	-0.106686	action	-0.126791	semantic memory	-0.101227
social cognition	-0.0648451	semantic processing	-0.140185	default mode network	-0.107954	search	-0.131014	visual search	-0.101347
emotional expression	-0.0699949	emotional expression	-0.142139	emotion	-0.111166	anxiety	-0.132501	strategy	-0.1066
selective attention	-0.072877	humor	-0.148013	spatial attention	-0.112371	motor control	-0.139318	visual attention	-0.108621
stress	-0.0750914	reading	-0.148251	anxiety	-0.112891	speech production	-0.148425	spatial attention	-0.114923
risk	-0.0771017	spatial attention	-0.149715	theory of mind	-0.11359	object recognition	-0.151241	associative memory	-0.118558
motor learning	-0.0771202	mental imagery	-0.150644	facial expression	-0.120597	facial expression	-0.152298	short term memory	-0.12016
retention	-0.0867223	comprehension	-0.153929	social cognition	-0.126324	face perception	-0.154656	episodic memory	-0.121024
loss	-0.0873359	gaze	-0.15948	mental imagery	-0.131804	visual search	-0.165634	concept	-0.121266
search	-0.0888483	concept	-0.167041	fear	-0.135554	motor imagery	-0.173432	recall	-0.126558
spatial attention	-0.0925026	familiarity	-0.170062	associative memory	-0.137921	naming	-0.176657	reading	-0.126921
motor control	-0.0968435	associative memory	-0.182592	emotional expression	-0.145399	emotional expression	-0.177806	memory	-0.131214
navigation	-0.102608	recall	-0.208301	arousal	-0.146598	movement	-0.187075	familiarity	-0.139703
gaze	-0.103775	remembering	-0.209087	gaze	-0.147806	gaze	-0.199874	autobiographical memory	-0.142958
mental imagery	-0.117978	naming	-0.209803	remembering	-0.154481	mental imagery	-0.20931	semantic processing	-0.147152
sequence learning	-0.122774	autobiographical memory	-0.220732	autobiographical memory	-0.180309	spatial attention	-0.209848	remembering	-0.149158
visual attention	-0.196357	visual attention	-0.250841	visual attention	-0.241271	visual attention	-0.226933	naming	-0.154467

[truncated: 100 more sheets: 145_communication, 147_comprehension, 148_concept, 163_consciousness, 164_consolidation, 167_context, 197_deception, 198_decision, 199_decision making, 207_default mode network, 230_eating, 242_emotion, 245_emotion regulation, 248_emotional expression, 253_empathy, 257_episodic memory, 262_executive control, 263_executive function, 264_expectancy, 270_extinction …]
