# Supplementary material for: Revealing Relationships Among Cognitive Functions Using Functional Connectivity and a Large-Scale Meta-Analysis Database
Source: Front Hum Neurosci. 2020 Jan 10;13:457. doi: 10.3389/fnhum.2019.00457 (PMC6965330; doi:10.3389/fnhum.2019.00457)
Supplement: Supplementary file 13 [file Table_13.XLSX]

## Sheet: Data S3
Supplementary Data 3: Results of conceptual analyses for all cognitive functions based on subdivisions of the cognitive function maps (CFMs), in which the numbers of clusters were determined from their silhouette coefficients. This is the same as Data S2 but the numbers of subdivisions are based on the silhouette coefficients. The cluster-to-CFM resting-state functional connectivities (RSFCs) are…

## Sheet: 8_action
cluster_1		cluster_2
movement	0.262105	maintenance	0.284421
motor imagery	0.250201	phonological processing	0.268782
spatial working memory	0.221187	working memory	0.251304
gaze	0.218167	task switching	0.238608
skill	0.216196	rule	0.224601
object recognition	0.17869	language	0.220449
spatial attention	0.174634	meaning	0.204859
naming	0.171234	planning	0.203501
mental rotation	0.161951	cognitive control	0.198032
attention	0.149916	context	0.196602
visual search	0.149228	metaphor	0.193731
speech production	0.123652	decision	0.187021
face perception	0.115457	reading	0.171222
motor control	0.107853	sentence comprehension	0.169064
visual attention	0.103135	semantic processing	0.158403
reading	0.0961141	empathy	0.151486
selective attention	0.0943256	goal	0.145503
speech perception	0.0869447	deception	0.145197
retention	0.0849915	response inhibition	0.140412
pain	0.0831032	comprehension	0.137068
motor learning	0.0772027	reasoning	0.122104
melody	0.0745096	memory retrieval	0.110289
induction	0.0727305	concept	0.109718
integration	0.0726114	emotion regulation	0.109026
facial expression	0.0688281	narrative	0.107285
empathy	0.0653818	memory encoding	0.0996487
prosody	0.0643961	attention	0.0982731
goal	0.0639366	expectancy	0.0894923
maintenance	0.0632504	uncertainty	0.0878964
listening	0.0605662	response selection	0.0845697
executive function	0.0598434	judgment	0.081644
communication	0.059409	language processing	0.0815214
mental imagery	0.0499792	executive control	0.0802916
syntax	0.047388	mental rotation	0.0757341
search	0.0462759	intelligence	0.0743451
emotional expression	0.0327781	retrieval	0.0739657
executive control	0.0297879	intention	0.0737972
consciousness	0.0275572	skill	0.0700759
working memory	0.026686	short term memory	0.0592241
language	0.0211931	communication	0.0546817
memory encoding	0.0207681	movement	0.0525874
response selection	0.020255	pain	0.0523661
sustained attention	0.0149861	humor	0.0507276
anxiety	0.0136796	integration	0.0480852
habit	0.0111562	syntax	0.0429913
short term memory	0.0103565	rehearsal	0.0380362
rehearsal	0.00609284	speech production	0.037733
sequence learning	0.00485164	naming	0.036822
navigation	0.00395377	prosody	0.036728
phonological processing	0.00284089	spatial working memory	0.0341917
planning	0.00247133	strategy	0.0303128
associative memory	-0.00130453	listening	0.0290178
strategy	-0.00867431	executive function	0.0284435
extinction	-0.0165017	consolidation	0.0270085
meaning	-0.0215256	semantic memory	0.0217014
humor	-0.0235806	sleep	0.0190593
task switching	-0.0334658	memory	0.0168536
comprehension	-0.0340312	motor imagery	0.016529
sentence comprehension	-0.0343958	prospective memory	0.0157839
metaphor	-0.0352534	consciousness	0.0133287
consolidation	-0.0354967	theory of mind	0.0132759
fear	-0.0366373	inference	0.0130992
language processing	-0.0390244	belief	0.0119048
rule	-0.0456135	decision making	0.009154
semantic processing	-0.046891	anticipation	0.00793097
social cognition	-0.0507013	learning	0.0056087
learning	-0.0509215	induction	0.00506186
inference	-0.0543076	speech perception	0.00304048
arousal	-0.0543912	sustained attention	-0.00734327
sleep	-0.0607556	familiarity	-0.0108154
stress	-0.0678959	emotion	-0.0117448
recall	-0.0692165	melody	-0.0126988
expectancy	-0.0728672	recall	-0.0168
risk	-0.0740243	facial expression	-0.0196519
remembering	-0.075355	retention	-0.0228229
context	-0.0759606	object recognition	-0.0284814
anticipation	-0.0782822	motor control	-0.0287689
response inhibition	-0.0783194	motor learning	-0.029932
concept	-0.0826303	habit	-0.0324472
loss	-0.0829648	choice	-0.0328669
emotion regulation	-0.0881154	eating	-0.0332169
eating	-0.092735	visual search	-0.0350117
semantic memory	-0.0981079	reward	-0.0364518
emotion	-0.0982828	anxiety	-0.046576
cognitive control	-0.104589	impulsivity	-0.0468192
episodic memory	-0.105914	selective attention	-0.0482966
decision	-0.113629	sequence learning	-0.0511909
narrative	-0.115629	gaze	-0.051307
autobiographical memory	-0.121887	face perception	-0.0516142
familiarity	-0.123878	spatial attention	-0.0636482
theory of mind	-0.1271	risk	-0.0648709
impulsivity	-0.128222	extinction	-0.071517
reward	-0.133639	default mode network	-0.0729194
deception	-0.134005	loss	-0.0733713
intention	-0.134386	fear	-0.0746377
thought	-0.142243	associative memory	-0.0753174
memory retrieval	-0.144332	emotional expression	-0.0768499
intelligence	-0.147941	episodic memory	-0.0784101
memory	-0.149099	autobiographical memory	-0.0811148
belief	-0.154027	social cognition	-0.0815886
choice	-0.156465	search	-0.0821085
prospective memory	-0.157016	arousal	-0.0886627
uncertainty	-0.158678	stress	-0.091657
judgment	-0.159847	thought	-0.098537
decision making	-0.162624	navigation	-0.0995108
default mode network	-0.16753	remembering	-0.107809
reasoning	-0.176567	mental imagery	-0.111282
retrieval	-0.184106	visual attention	-0.180407

## Sheet: 40_anticipation
cluster_1		cluster_2		cluster_3		cluster_4		cluster_5		cluster_6		cluster_7
risk	0.471209	impulsivity	0.3285	pain	0.209757	pain	0.443074	learning	0.469342	eating	0.248037	reward	0.375199
loss	0.460389	choice	0.325674	motor control	0.154691	response inhibition	0.436905	emotion regulation	0.37829	sequence learning	0.228013	learning	0.363626
stress	0.368117	decision making	0.308314	sleep	0.141353	empathy	0.385321	reward	0.372815	risk	0.212489	response inhibition	0.283588
learning	0.349585	prospective memory	0.279249	motor learning	0.138615	response selection	0.294322	fear	0.371795	loss	0.209388	choice	0.267715
reward	0.329412	reward	0.261764	reward	0.138255	decision	0.293725	anxiety	0.352221	impulsivity	0.197424	emotion regulation	0.254717
arousal	0.324665	thought	0.24422	speech production	0.135152	working memory	0.271926	facial expression	0.320445	learning	0.173695	sleep	0.245656
choice	0.321223	default mode network	0.243268	melody	0.13408	cognitive control	0.260305	arousal	0.307281	extinction	0.147879	risk	0.225409
fear	0.29268	intelligence	0.240292	empathy	0.131244	expectancy	0.236529	pain	0.293735	reward	0.128511	decision	0.217674
impulsivity	0.270106	emotion	0.204472	fear	0.1258	maintenance	0.234778	emotional expression	0.261238	choice	0.11411	loss	0.2165
sequence learning	0.251017	uncertainty	0.197211	movement	0.121879	rule	0.234678	empathy	0.247083	arousal	0.0878063	eating	0.21326
emotional expression	0.236486	loss	0.196215	response inhibition	0.11463	speech production	0.217576	loss	0.244033	search	0.0845059	pain	0.213093
eating	0.226769	retrieval	0.194178	prosody	0.11022	movement	0.20211	emotion	0.227806	stress	0.0741048	arousal	0.212636
anxiety	0.202972	arousal	0.189503	consolidation	0.0950121	reward	0.196037	speech production	0.223663	sleep	0.0663225	decision making	0.201619
emotion	0.19248	reasoning	0.188649	listening	0.0944837	motor control	0.192552	risk	0.22308	executive function	0.0484804	empathy	0.195037
facial expression	0.186399	familiarity	0.178385	arousal	0.0928373	executive function	0.180263	response inhibition	0.209157	intelligence	0.038377	consolidation	0.190343
emotion regulation	0.18053	belief	0.172581	anxiety	0.0884256	learning	0.179511	consolidation	0.208973	prospective memory	0.034617	cognitive control	0.190339
decision making	0.164694	eating	0.162948	learning	0.0883335	emotion regulation	0.163052	eating	0.199773	emotional expression	0.0337188	fear	0.188345
habit	0.147395	risk	0.160887	speech perception	0.0875684	executive control	0.14175	habit	0.195816	object recognition	0.0278671	emotion	0.179409
thought	0.117445	stress	0.158122	facial expression	0.0861205	melody	0.139795	choice	0.195602	memory encoding	0.0267227	impulsivity	0.174665
extinction	0.100237	autobiographical memory	0.148243	emotion regulation	0.0830814	prosody	0.13753	stress	0.195419	social cognition	0.0264661	uncertainty	0.15377
sleep	0.0820981	expectancy	0.144598	integration	0.0788923	context	0.127961	motor learning	0.191881	consciousness	0.0252712	sequence learning	0.145286
associative memory	0.0778154	memory	0.141898	skill	0.066947	sleep	0.12534	sleep	0.183974	consolidation	0.0252395	intelligence	0.138426
default mode network	0.0759232	theory of mind	0.140381	emotion	0.0653784	speech perception	0.122549	sequence learning	0.162359	reasoning	0.0244101	expectancy	0.135645
social cognition	0.0748194	judgment	0.135895	emotional expression	0.0619335	consolidation	0.118296	prosody	0.157283	face perception	0.0204817	stress	0.132983
prospective memory	0.0743646	decision	0.135677	motor imagery	0.0599007	fear	0.110792	listening	0.149697	goal	0.0200452	context	0.132881
consolidation	0.0687646	emotion regulation	0.124222	habit	0.0595151	planning	0.110567	movement	0.147907	rule	0.0173328	deception	0.129049
pain	0.0637325	intention	0.121249	response selection	0.0522022	habit	0.108552	melody	0.139838	default mode network	0.0172687	rule	0.1259
episodic memory	0.0616175	cognitive control	0.119527	executive control	0.0468426	motor learning	0.107064	integration	0.129698	emotion regulation	0.0161028	working memory	0.111258
recall	0.0613944	semantic memory	0.119397	stress	0.0461173	task switching	0.106568	speech perception	0.127006	strategy	0.0156091	prospective memory	0.106738
autobiographical memory	0.0606041	fear	0.11566	rehearsal	0.0437246	listening	0.105776	motor control	0.10338	planning	0.0153134	response selection	0.0974371
response inhibition	0.0581717	memory retrieval	0.115094	choice	0.0384746	language	0.102942	context	0.100982	mental imagery	0.0144326	anxiety	0.0928933
remembering	0.0573645	deception	0.110886	sequence learning	0.0332114	facial expression	0.086829	impulsivity	0.0955394	memory retrieval	0.0137882	task switching	0.0868484
memory	0.0474371	episodic memory	0.110046	decision	0.0326989	action	0.0857887	recall	0.0922975	decision making	0.0133655	executive control	0.0790327
intelligence	0.0285513	sequence learning	0.109374	communication	0.0315119	integration	0.0855833	communication	0.0888373	fear	0.0110818	maintenance	0.0718298
motor learning	0.0262545	remembering	0.107842	sustained attention	0.0266565	sequence learning	0.0848741	executive control	0.0858798	episodic memory	0.00619124	facial expression	0.0717049
familiarity	0.0250572	consolidation	0.103608	decision making	0.0250482	choice	0.083993	language	0.0846347	facial expression	0.00411988	habit	0.0648888
empathy	0.0220135	learning	0.102646	expectancy	0.0223443	arousal	0.075246	skill	0.0844284	associative memory	0.00333405	reasoning	0.0628667
expectancy	0.0216235	narrative	0.100421	cognitive control	0.0194244	phonological processing	0.0730648	decision making	0.0782367	sustained attention	0.00266383	retrieval	0.0606414
retrieval	0.0210654	inference	0.0928515	induction	0.0160065	deception	0.0711219	language processing	0.0748866	response selection	0.00250687	metaphor	0.0573556
rehearsal	0.0192144	response inhibition	0.089905	retention	0.0150495	motor imagery	0.0700496	expectancy	0.0699389	deception	0.00139184	planning	0.0563281
semantic memory	0.0130756	context	0.0855379	risk	0.0129971	goal	0.0666616	rehearsal	0.0670555	selective attention	0.00113993	language processing	0.0560952
prosody	0.00837641	social cognition	0.0736211	loss	0.0128286	skill	0.0643069	decision	0.0652385	habit	0.00089782	language	0.0556978
melody	0.00758119	rule	0.0596277	syntax	0.00777073	spatial working memory	0.0638082	syntax	0.0648227	belief	-9.634e-05	phonological processing	0.0540528
uncertainty	0.00525436	concept	0.0546303	language	0.00727541	decision making	0.0597519	metaphor	0.0639262	visual search	-0.000737828	speech production	0.0539827
speech perception	0.00506275	task switching	0.0509101	thought	0.00673194	intelligence	0.0587504	comprehension	0.0576242	visual attention	-0.00112575	thought	0.0531817
listening	0.00283345	recall	0.0501487	context	0.00644099	anxiety	0.0563087	cognitive control	0.0550141	recall	-0.00131093	motor learning	0.0518547
speech production	0.00283324	sleep	0.0481808	spatial working memory	0.00490885	induction	0.0517739	associative memory	0.0535777	anxiety	-0.001362	prosody	0.0445359
communication	0.00171083	planning	0.0437724	remembering	0.0033627	risk	0.0510709	motor imagery	0.042872	judgment	-0.00180806	rehearsal	0.0444709
theory of mind	0.000932884	memory encoding	0.0409633	executive function	0.00189645	communication	0.0502672	response selection	0.0334658	navigation	-0.00241235	intention	0.0440702
decision	0.000685717	response selection	0.02376	working memory	0.00147291	loss	0.0477461	meaning	0.0299631	retrieval	-0.0035668	melody	0.0368001
belief	-1.83847e-05	extinction	0.0228838	maintenance	-0.00134089	mental rotation	0.0412982	rule	0.0250743	cognitive control	-0.00419152	judgment	0.0339909
integration	-0.00413726	language processing	0.0210903	action	-0.00227784	uncertainty	0.0278363	sentence comprehension	0.0246113	memory	-0.00419745	sentence comprehension	0.0335114
executive control	-0.00420013	semantic processing	0.0199448	language processing	-0.00274773	emotional expression	0.0220754	sustained attention	0.0176763	semantic memory	-0.00515407	belief	0.0329778
face perception	-0.00632744	associative memory	0.0144869	episodic memory	-0.00433787	sustained attention	0.0208438	induction	0.0162011	expectancy	-0.00544497	narrative	0.0315743
syntax	-0.00802455	habit	0.00796689	associative memory	-0.00459001	retention	0.0202409	working memory	0.0121567	working memory	-0.00646498	memory retrieval	0.0304057
context	-0.00909262	metaphor	0.00560661	recall	-0.00488382	prospective memory	0.0136032	deception	0.0097193	familiarity	-0.00737594	listening	0.0297964
cognitive control	-0.014866	comprehension	0.00423882	uncertainty	-0.00611049	eating	0.0105494	phonological processing	0.00487789	emotion	-0.00740318	meaning	0.0297787
navigation	-0.0149754	sustained attention	0.00342725	comprehension	-0.00712152	emotion	0.0075175	intelligence	0.00448936	executive control	-0.00747296	comprehension	0.0280621
visual attention	-0.0150161	anxiety	0.000684755	semantic memory	-0.00730976	stress	0.00646391	task switching	0.00324345	thought	-0.00829265	emotional expression	0.0270232
language processing	-0.0181602	working memory	-0.00494931	deception	-0.00750842	attention	0.000395911	semantic processing	-0.00147619	spatial attention	-0.00987656	sustained attention	0.0203541
sustained attention	-0.0202654	humor	-0.00574923	eating	-0.00822597	metaphor	0.000209587	thought	-0.00166365	inference	-0.0100317	memory	0.0190951
response selection	-0.0206177	goal	-0.0103568	navigation	-0.00970186	syntax	-0.00612458	extinction	-0.00239097	autobiographical memory	-0.0105243	integration	0.016153
motor control	-0.0269102	rehearsal	-0.0112067	metaphor	-0.0112649	reading	-0.0133265	memory	-0.00466805	uncertainty	-0.0114881	default mode network	0.0155987
selective attention	-0.0285209	retention	-0.0114721	prospective memory	-0.0154208	language processing	-0.0137757	executive function	-0.00630634	induction	-0.0119056	motor control	0.0117481
deception	-0.0317454	sentence comprehension	-0.0138703	task switching	-0.0158031	rehearsal	-0.0143194	uncertainty	-0.00684721	decision	-0.0135471	communication	0.00999566
retention	-0.0326502	strategy	-0.0146401	rule	-0.017623	sentence comprehension	-0.0199805	narrative	-0.00775903	naming	-0.0141721	theory of mind	0.00668781
memory retrieval	-0.0338401	meaning	-0.0175385	visual attention	-0.0177878	consciousness	-0.020463	remembering	-0.00871924	response inhibition	-0.0153077	semantic memory	0.00470734
narrative	-0.0354699	short term memory	-0.022102	humor	-0.0218383	meaning	-0.0260075	action	-0.0110951	mental rotation	-0.0157186	semantic processing	0.00181349
induction	-0.036084	empathy	-0.0227833	intelligence	-0.0223023	selective attention	-0.0347637	reading	-0.0113775	gaze	-0.0175685	recall	0.00095995
inference	-0.0365429	executive control	-0.0320224	impulsivity	-0.0223352	navigation	-0.0486091	maintenance	-0.0115604	context	-0.0178844	executive function	0.000202657
object recognition	-0.0365599	emotional expression	-0.0359273	phonological processing	-0.0250118	memory encoding	-0.0488039	concept	-0.0122219	motor learning	-0.0189714	concept	0.000118965
intention	-0.0378723	phonological processing	-0.0363067	meaning	-0.0253321	visual search	-0.0545883	semantic memory	-0.0192412	theory of mind	-0.018974	speech perception	-0.00393568
executive function	-0.0384621	navigation	-0.0368282	selective attention	-0.0285097	comprehension	-0.0546003	naming	-0.0199465	rehearsal	-0.0203358	movement	-0.00402423
reasoning	-0.038507	induction	-0.0421114	sentence comprehension	-0.0286878	impulsivity	-0.0591649	prospective memory	-0.0206244	intention	-0.0212335	inference	-0.00729784
search	-0.0402625	pain	-0.0425084	memory	-0.0306947	search	-0.060737	retention	-0.0227871	attention	-0.0253885	goal	-0.00959684
memory encoding	-0.0406573	maintenance	-0.0433635	mental rotation	-0.0307368	naming	-0.0651182	humor	-0.0294784	retention	-0.0284659	familiarity	-0.0100191
consciousness	-0.0408637	executive function	-0.0470218	gaze	-0.0364277	object recognition	-0.0679616	inference	-0.029698	short term memory	-0.0297309	syntax	-0.0171364
strategy	-0.0415636	facial expression	-0.0574856	planning	-0.0371808	mental imagery	-0.0774133	face perception	-0.0312514	reading	-0.0374319	memory encoding	-0.0218248
humor	-0.0415757	language	-0.0584144	semantic processing	-0.0376531	face perception	-0.078563	retrieval	-0.0403441	motor control	-0.042218	induction	-0.0220843
judgment	-0.0418167	communication	-0.0595467	goal	-0.0391912	extinction	-0.0846418	intention	-0.0424768	task switching	-0.0428239	episodic memory	-0.0332451
comprehension	-0.0461191	motor learning	-0.0617997	retrieval	-0.0396274	memory retrieval	-0.0865443	memory encoding	-0.0464517	spatial working memory	-0.0428857	humor	-0.0349989
rule	-0.0503581	melody	-0.0649934	narrative	-0.0406922	gaze	-0.0899979	episodic memory	-0.0492002	sentence comprehension	-0.0443936	skill	-0.0403067
concept	-0.0517994	listening	-0.068385	mental imagery	-0.043824	strategy	-0.0958646	theory of mind	-0.049601	pain	-0.0448732	extinction	-0.0418669
skill	-0.0560194	prosody	-0.069261	face perception	-0.0443428	spatial attention	-0.0991784	autobiographical memory	-0.0550239	remembering	-0.0463796	strategy	-0.0441136
movement	-0.0583206	syntax	-0.0697677	intention	-0.0459096	semantic processing	-0.112604	selective attention	-0.0570918	concept	-0.0484643	social cognition	-0.0446137
mental imagery	-0.0596336	consciousness	-0.0733851	concept	-0.049501	humor	-0.119555	planning	-0.0581726	maintenance	-0.0567764	autobiographical memory	-0.0471551
gaze	-0.0608297	integration	-0.0829098	default mode network	-0.0500339	reasoning	-0.125316	social cognition	-0.0583344	syntax	-0.0568246	remembering	-0.0489416
naming	-0.0612802	face perception	-0.085298	social cognition	-0.0504885	thought	-0.140155	consciousness	-0.0619762	narrative	-0.0579286	associative memory	-0.0495006
metaphor	-0.064457	visual attention	-0.0888834	autobiographical memory	-0.0510476	semantic memory	-0.142963	belief	-0.0658822	humor	-0.0600006	retention	-0.0517776
short term memory	-0.0672871	object recognition	-0.0908023	theory of mind	-0.0525227	short term memory	-0.143041	short term memory	-0.0675947	language processing	-0.0625	reading	-0.055141
semantic processing	-0.071864	speech perception	-0.0942729	belief	-0.0532408	associative memory	-0.147089	judgment	-0.0677786	communication	-0.0637644	short term memory	-0.0673635
sentence comprehension	-0.0729442	motor control	-0.0991358	consciousness	-0.0538326	retrieval	-0.148073	familiarity	-0.0681058	semantic processing	-0.0639572	consciousness	-0.0681416
language	-0.0741844	search	-0.0992996	naming	-0.0551526	concept	-0.15459	default mode network	-0.0692966	skill	-0.0647869	selective attention	-0.0794358
motor imagery	-0.0779392	mental rotation	-0.0996369	search	-0.0551936	visual attention	-0.162599	object recognition	-0.0768449	phonological processing	-0.0663306	motor imagery	-0.0795819
task switching	-0.0785246	selective attention	-0.100229	memory encoding	-0.0568088	intention	-0.16439	spatial working memory	-0.07788	meaning	-0.0681292	mental rotation	-0.0891861
planning	-0.0801522	spatial working memory	-0.12917	memory retrieval	-0.0583796	recall	-0.166966	search	-0.0896328	empathy	-0.0706304	spatial working memory	-0.0943063
working memory	-0.0807098	speech production	-0.129261	reading	-0.0584283	narrative	-0.177882	gaze	-0.0903645	metaphor	-0.0755816	action	-0.0962299
spatial attention	-0.0820541	reading	-0.131428	inference	-0.063557	inference	-0.193148	memory retrieval	-0.0919489	speech production	-0.0767812	navigation	-0.10126
visual search	-0.0864835	attention	-0.136922	visual search	-0.0647964	episodic memory	-0.196727	goal	-0.0963701	movement	-0.0787016	search	-0.106179
meaning	-0.0875904	skill	-0.144844	spatial attention	-0.0649586	social cognition	-0.197368	reasoning	-0.103923	language	-0.0809309	face perception	-0.114952
reading	-0.0964102	mental imagery	-0.144924	extinction	-0.0667902	memory	-0.215436	mental rotation	-0.104296	action	-0.0828808	attention	-0.117373
goal	-0.10259	gaze	-0.149572	strategy	-0.0673447	judgment	-0.228156	strategy	-0.109006	motor imagery	-0.0878067	object recognition	-0.132682
mental rotation	-0.103511	motor imagery	-0.15341	object recognition	-0.0689556	belief	-0.228506	visual search	-0.119254	comprehension	-0.0900161	naming	-0.138775
spatial working memory	-0.103983	visual search	-0.166299	familiarity	-0.0694765	remembering	-0.230097	navigation	-0.126793	speech perception	-0.0932569	visual search	-0.148872
phonological processing	-0.107556	spatial attention	-0.169534	short term memory	-0.0723213	theory of mind	-0.255321	visual attention	-0.127176	integration	-0.108077	mental imagery	-0.15288
maintenance	-0.119435	naming	-0.175984	attention	-0.0726726	familiarity	-0.275916	spatial attention	-0.134305	prosody	-0.120543	gaze	-0.16964
attention	-0.128183	movement	-0.187512	reasoning	-0.0739836	default mode network	-0.281419	mental imagery	-0.140474	listening	-0.120774	visual attention	-0.170886
action	-0.129436	action	-0.202084	judgment	-0.0811597	autobiographical memory	-0.312667	attention	-0.15509	melody	-0.130335	spatial attention	-0.186814

## Sheet: 42_anxiety
cluster_1		cluster_2		cluster_3		cluster_4
choice	0.25265	emotional expression	0.390837	fear	0.468706	associative memory	0.444636
decision making	0.243474	facial expression	0.350107	facial expression	0.444907	emotional expression	0.389997
reward	0.243269	habit	0.330401	anticipation	0.426162	recall	0.373458
arousal	0.237936	fear	0.316765	emotional expression	0.409415	fear	0.335683
stress	0.235925	arousal	0.245009	learning	0.405643	facial expression	0.334002
fear	0.229522	associative memory	0.179897	arousal	0.403396	remembering	0.279253
emotion	0.208926	emotion	0.172804	emotion regulation	0.385744	emotion	0.245216
thought	0.194707	stress	0.168019	reward	0.352928	arousal	0.234476
anticipation	0.158416	emotion regulation	0.167655	habit	0.297638	memory	0.207458
loss	0.156814	recall	0.133592	stress	0.29207	autobiographical memory	0.200341
default mode network	0.153147	speech production	0.129533	emotion	0.278832	habit	0.194937
risk	0.150093	pain	0.119342	loss	0.268812	episodic memory	0.176806
impulsivity	0.144036	speech perception	0.119105	pain	0.265733	listening	0.146169
prospective memory	0.143342	prosody	0.115585	risk	0.249969	comprehension	0.14277
habit	0.140849	listening	0.115554	speech production	0.22754	concept	0.139753
response inhibition	0.130245	loss	0.113322	eating	0.214831	emotion regulation	0.13793
uncertainty	0.126279	anticipation	0.109809	recall	0.201884	stress	0.134757
autobiographical memory	0.11371	risk	0.105139	empathy	0.198245	integration	0.133954
emotion regulation	0.107655	integration	0.100854	choice	0.195226	prosody	0.132688
intelligence	0.105223	reward	0.0987502	associative memory	0.182056	speech perception	0.122046
retrieval	0.103285	empathy	0.0964852	consolidation	0.169924	narrative	0.119183
expectancy	0.0968606	motor control	0.0951947	motor learning	0.16912	syntax	0.116783
episodic memory	0.0957664	melody	0.0938798	prosody	0.162673	semantic processing	0.116651
memory	0.0925224	learning	0.0932713	listening	0.159175	communication	0.11429
remembering	0.0873826	movement	0.0879638	sequence learning	0.156581	language processing	0.113725
belief	0.0872824	motor learning	0.0865335	sleep	0.150928	familiarity	0.112954
learning	0.0860933	skill	0.0726496	speech perception	0.14599	semantic memory	0.111371
emotional expression	0.0814758	remembering	0.0700549	melody	0.142493	humor	0.108199
pain	0.0786269	communication	0.06956	integration	0.138243	thought	0.10472
familiarity	0.0753593	motor imagery	0.063201	movement	0.132586	metaphor	0.102623
decision	0.0714508	syntax	0.062238	response inhibition	0.10523	theory of mind	0.10186
theory of mind	0.0683327	eating	0.0618555	impulsivity	0.105026	face perception	0.10025
consolidation	0.0652273	extinction	0.0532334	motor control	0.0958608	naming	0.0964545
empathy	0.0633308	naming	0.0506175	skill	0.0951576	speech production	0.0915133
facial expression	0.0601447	sequence learning	0.0488667	communication	0.0878327	social cognition	0.0908469
eating	0.0580583	choice	0.0409443	syntax	0.0809101	rehearsal	0.0899304
sleep	0.0543965	face perception	0.0386732	context	0.0769298	skill	0.0891762
deception	0.0534556	gaze	0.0377763	remembering	0.0738758	language	0.0837321
social cognition	0.0505367	language processing	0.0372424	decision making	0.0693522	melody	0.0789447
memory retrieval	0.0452337	comprehension	0.0350375	executive control	0.0677865	default mode network	0.0755213
intention	0.0446483	consolidation	0.0303931	rehearsal	0.0599595	inference	0.0745792
narrative	0.041725	autobiographical memory	0.0298951	language processing	0.0579013	motor learning	0.0718664
sequence learning	0.0402211	rehearsal	0.0278909	extinction	0.0571695	extinction	0.0707515
melody	0.0386389	visual attention	0.0271902	language	0.0551136	retrieval	0.0702831
cognitive control	0.0375455	language	0.0242933	memory	0.0542287	meaning	0.0691058
reasoning	0.0353537	memory	0.0226895	comprehension	0.0499996	short term memory	0.0681853
recall	0.0351635	episodic memory	0.0219654	thought	0.0495288	learning	0.0642179
language processing	0.0350047	action	0.020727	metaphor	0.0424491	gaze	0.061442
listening	0.0342835	metaphor	0.0165879	motor imagery	0.0361371	reading	0.0600784
judgment	0.0319608	object recognition	0.01485	episodic memory	0.0317369	motor imagery	0.0566647
associative memory	0.031701	executive control	0.0134029	expectancy	0.0265397	intention	0.0471443
semantic memory	0.0312777	humor	0.0131268	sustained attention	0.0188582	sentence comprehension	0.0464757
prosody	0.0269499	thought	0.0128712	naming	0.017653	object recognition	0.0420259
response selection	0.0200786	impulsivity	0.0118084	autobiographical memory	0.0152648	movement	0.0418499
inference	0.0137839	sustained attention	0.0117547	induction	0.0129587	memory encoding	0.0404899
executive control	0.00938425	social cognition	0.00807698	semantic memory	0.012033	belief	0.0365321
humor	0.00930896	retention	0.0075275	meaning	0.00636412	executive control	0.0336255
speech perception	0.00919962	sleep	-0.00138578	decision	0.00549704	empathy	0.0331387
navigation	0.00865784	concept	-0.00328048	social cognition	0.00221564	context	0.0326174
sustained attention	0.00797721	context	-0.00459293	semantic processing	-0.000698612	consolidation	0.0307021
integration	0.00531686	reading	-0.00876123	face perception	-0.00472555	action	0.0278839
comprehension	0.00247196	induction	-0.010743	concept	-0.00566049	reward	0.0271447
rehearsal	-0.00708875	selective attention	-0.0111858	retention	-0.00755512	loss	0.0237454
context	-0.00848718	executive function	-0.0118695	narrative	-0.0101145	judgment	0.0234537
motor control	-0.00999671	meaning	-0.0135281	sentence comprehension	-0.0102328	retention	0.0224705
visual attention	-0.0105578	semantic processing	-0.0139907	humor	-0.0223194	sustained attention	0.0202379
concept	-0.0111524	short term memory	-0.0161558	executive function	-0.0224003	motor control	0.0183645
communication	-0.0116159	expectancy	-0.0168546	retrieval	-0.0227428	risk	0.0111774
extinction	-0.0131235	narrative	-0.0169812	reading	-0.0292348	choice	0.00903999
retention	-0.0132495	sentence comprehension	-0.0188699	action	-0.0304559	visual attention	0.00432903
syntax	-0.0176929	consciousness	-0.0190269	inference	-0.0335489	eating	0.00422974
motor learning	-0.0188313	semantic memory	-0.0196802	phonological processing	-0.0362126	anticipation	0.000897687
metaphor	-0.0229398	decision making	-0.019974	cognitive control	-0.0370094	decision making	-0.00427947
executive function	-0.0249516	mental imagery	-0.0208735	default mode network	-0.0383755	pain	-0.0058244
speech production	-0.0312957	response inhibition	-0.0217276	familiarity	-0.0387181	spatial attention	-0.00657224
short term memory	-0.0352161	spatial attention	-0.0222772	theory of mind	-0.0391296	induction	-0.0123464
task switching	-0.0371815	familiarity	-0.0292941	consciousness	-0.0460389	impulsivity	-0.0125089
strategy	-0.0427593	theory of mind	-0.0305455	uncertainty	-0.0471987	phonological processing	-0.014211
sentence comprehension	-0.0443223	memory encoding	-0.0320634	memory encoding	-0.0479902	consciousness	-0.0174651
rule	-0.0449512	inference	-0.0345455	response selection	-0.0482063	navigation	-0.0244265
induction	-0.0506307	navigation	-0.0387948	intention	-0.048581	selective attention	-0.0303427
consciousness	-0.0526644	default mode network	-0.0430495	object recognition	-0.0522128	expectancy	-0.045653
semantic processing	-0.0536119	spatial working memory	-0.0431907	short term memory	-0.052391	visual search	-0.0474243
selective attention	-0.0585104	visual search	-0.0457822	selective attention	-0.053579	sequence learning	-0.0476094
planning	-0.0612246	search	-0.0484869	task switching	-0.0551187	sleep	-0.0628847
language	-0.0612547	intention	-0.0509315	intelligence	-0.0560678	uncertainty	-0.0647282
working memory	-0.0642749	phonological processing	-0.0569587	prospective memory	-0.0560783	task switching	-0.0699956
meaning	-0.0686077	retrieval	-0.0604391	visual attention	-0.0610685	mental imagery	-0.0724761
face perception	-0.0707802	mental rotation	-0.0657147	rule	-0.0611264	spatial working memory	-0.0741133
maintenance	-0.0768008	belief	-0.0676197	deception	-0.0626345	search	-0.07426
goal	-0.0786801	response selection	-0.0708818	gaze	-0.067639	strategy	-0.0853449
motor imagery	-0.081888	decision	-0.0726451	belief	-0.0733211	mental rotation	-0.0861052
memory encoding	-0.083364	intelligence	-0.080365	working memory	-0.0766477	deception	-0.0870074
movement	-0.0870839	task switching	-0.0851246	search	-0.0827888	intelligence	-0.0936587
phonological processing	-0.0927102	deception	-0.0869088	judgment	-0.0879228	memory retrieval	-0.0951658
mental rotation	-0.0943889	judgment	-0.092843	maintenance	-0.089643	attention	-0.0979083
spatial working memory	-0.0956942	uncertainty	-0.0935194	navigation	-0.0939769	reasoning	-0.101335
mental imagery	-0.0967554	attention	-0.0969825	strategy	-0.109747	prospective memory	-0.107841
object recognition	-0.0978529	prospective memory	-0.0983682	spatial working memory	-0.109767	decision	-0.119435
skill	-0.104299	strategy	-0.0994086	memory retrieval	-0.115015	executive function	-0.120755
gaze	-0.121018	maintenance	-0.100518	mental imagery	-0.119127	maintenance	-0.133761
spatial attention	-0.123708	rule	-0.109548	mental rotation	-0.12141	response inhibition	-0.14044
attention	-0.125265	cognitive control	-0.112795	spatial attention	-0.123339	rule	-0.156457
search	-0.128301	working memory	-0.115419	visual search	-0.125319	goal	-0.159943
visual search	-0.129998	goal	-0.120977	planning	-0.137241	cognitive control	-0.171256
reading	-0.1516	memory retrieval	-0.126332	goal	-0.150485	working memory	-0.172466
action	-0.158954	planning	-0.149789	reasoning	-0.156915	planning	-0.173239
naming	-0.159447	reasoning	-0.161576	attention	-0.182129	response selection	-0.177171

## Sheet: 47_arousal
cluster_1		cluster_2		cluster_3		cluster_4		cluster_5
reward	0.229982	pain	0.447267	decision making	0.40654	gaze	0.384754	anxiety	0.36898
anticipation	0.221981	speech production	0.374228	emotion	0.39518	object recognition	0.338382	fear	0.342444
choice	0.201254	movement	0.341766	choice	0.382636	spatial attention	0.328322	emotional expression	0.332284
risk	0.195238	empathy	0.327258	default mode network	0.380134	face perception	0.317432	facial expression	0.3165
learning	0.191072	melody	0.308215	thought	0.375048	visual search	0.257868	habit	0.240482
loss	0.188526	motor control	0.301666	belief	0.312718	naming	0.250165	stress	0.234998
impulsivity	0.167898	speech perception	0.299431	impulsivity	0.30677	mental imagery	0.210208	anticipation	0.223496
eating	0.159885	prosody	0.276466	reward	0.306462	selective attention	0.182618	learning	0.219022
decision making	0.139612	listening	0.268251	familiarity	0.306447	search	0.181689	emotion regulation	0.219002
stress	0.137178	motor imagery	0.240502	autobiographical memory	0.304488	attention	0.180436	emotion	0.217605
fear	0.134435	integration	0.228075	theory of mind	0.30317	action	0.179751	reward	0.202788
sequence learning	0.134292	skill	0.197483	stress	0.274818	visual attention	0.171249	associative memory	0.194879
emotion	0.128125	motor learning	0.183443	inference	0.271623	reading	0.161029	loss	0.188373
emotion regulation	0.125673	facial expression	0.180327	judgment	0.254777	facial expression	0.129173	recall	0.183943
sleep	0.119427	response inhibition	0.165444	fear	0.249375	mental rotation	0.114629	risk	0.183572
response inhibition	0.115217	action	0.161499	uncertainty	0.237732	spatial working memory	0.104339	choice	0.130494
decision	0.0975403	anxiety	0.152375	narrative	0.229817	emotional expression	0.103275	pain	0.13021
consolidation	0.0827678	fear	0.143053	intention	0.224857	extinction	0.0919229	speech production	0.128491
intelligence	0.0815248	anticipation	0.141464	intelligence	0.223073	navigation	0.0798248	eating	0.115893
cognitive control	0.0799826	habit	0.133432	remembering	0.21703	memory encoding	0.0753095	listening	0.115561
prospective memory	0.0794654	emotional expression	0.1172	retrieval	0.213325	consciousness	0.0677424	prosody	0.115053
uncertainty	0.0763773	communication	0.109867	memory	0.203114	movement	0.0567256	remembering	0.108811
pain	0.0759017	sustained attention	0.10603	social cognition	0.188799	associative memory	0.0523186	speech perception	0.106896
context	0.0753019	response selection	0.105	loss	0.178299	motor imagery	0.0425302	integration	0.101572
thought	0.0745184	executive function	0.104764	prospective memory	0.176079	strategy	0.0409093	empathy	0.100539
expectancy	0.0674496	consolidation	0.0987253	recall	0.171935	induction	0.0304799	motor learning	0.0995516
anxiety	0.0649056	syntax	0.0855045	concept	0.158062	skill	0.0284448	sequence learning	0.0930197
empathy	0.0594996	language	0.0853508	risk	0.156493	communication	0.025069	melody	0.0916592
retrieval	0.056977	retention	0.0825352	reasoning	0.144014	humor	0.0224075	consolidation	0.080327
habit	0.0509166	induction	0.0777353	episodic memory	0.14386	executive function	0.020594	impulsivity	0.0729263
deception	0.0506685	emotion regulation	0.0768386	emotion regulation	0.143221	short term memory	0.0193219	memory	0.0703319
emotional expression	0.0495995	spatial working memory	0.074454	language processing	0.132452	syntax	0.0138786	communication	0.0695883
facial expression	0.0470395	expectancy	0.0706618	eating	0.122822	social cognition	0.00716518	syntax	0.068251
default mode network	0.0462434	learning	0.0682189	comprehension	0.120728	sequence learning	0.005581	episodic memory	0.0661353
memory	0.0457676	naming	0.0670931	semantic memory	0.115844	anxiety	0.00484052	thought	0.0655726
rule	0.045227	reward	0.0600051	consolidation	0.114897	habit	0.0024295	movement	0.0635152
extinction	0.0426497	rehearsal	0.0496194	anticipation	0.114462	motor learning	-0.000471465	autobiographical memory	0.0622496
reasoning	0.0360107	sequence learning	0.0440662	deception	0.102672	executive control	-0.00105274	extinction	0.0615211
executive control	0.0342507	sleep	0.041161	humor	0.0905141	motor control	-0.00265042	skill	0.0581736
recall	0.0336778	gaze	0.0400817	anxiety	0.0882216	speech perception	-0.00611279	motor control	0.056758
response selection	0.0331373	executive control	0.033246	metaphor	0.0881159	fear	-0.0103842	sleep	0.0524463
episodic memory	0.0320539	visual attention	0.0146964	associative memory	0.0877752	retention	-0.0110564	rehearsal	0.0506784
working memory	0.0298145	maintenance	0.0142627	decision	0.0865757	speech production	-0.0189424	language processing	0.050139
semantic memory	0.0275318	comprehension	0.0141631	semantic processing	0.0793197	integration	-0.0228369	decision making	0.0488455
belief	0.02397	language processing	0.0141464	expectancy	0.0769235	risk	-0.0262204	comprehension	0.0483195
memory retrieval	0.0230815	decision	0.00672182	sequence learning	0.0680981	language	-0.026765	context	0.0323271
task switching	0.0221442	stress	0.00594557	learning	0.0670081	sustained attention	-0.0281524	social cognition	0.0307452
intention	0.0212481	emotion	0.00526026	habit	0.0587647	eating	-0.028305	executive control	0.0304619
familiarity	0.0139481	object recognition	-0.00341262	sentence comprehension	0.0517584	goal	-0.0285836	language	0.030329
judgment	0.0137836	context	-0.00495821	emotional expression	0.0432787	rehearsal	-0.0309285	metaphor	0.0293171
associative memory	0.0129339	metaphor	-0.00558368	context	0.0424184	loss	-0.0325351	semantic memory	0.028281
planning	0.0118045	face perception	-0.0070791	memory retrieval	0.0362789	recall	-0.0344169	motor imagery	0.026165
social cognition	0.0113008	working memory	-0.00993495	meaning	0.0346844	remembering	-0.0367655	face perception	0.0220273
motor learning	0.00965957	reading	-0.0158004	short term memory	0.0344449	autobiographical memory	-0.0370408	naming	0.0220248
theory of mind	0.00953535	selective attention	-0.0169819	sustained attention	0.0342538	listening	-0.0384783	concept	0.0178115
autobiographical memory	0.00902105	associative memory	-0.0246587	rehearsal	0.0307316	prosody	-0.0386474	response inhibition	0.014102
rehearsal	0.00865735	mental rotation	-0.0254895	response inhibition	0.0220612	inference	-0.0439778	semantic processing	0.0102728
executive function	0.00807357	cognitive control	-0.0264195	facial expression	0.0191156	stress	-0.0441342	narrative	0.00920035
memory encoding	0.00723338	meaning	-0.0289142	listening	0.0174562	emotion	-0.0468901	sustained attention	0.00810362
narrative	0.0034566	sentence comprehension	-0.0299024	extinction	0.0129296	melody	-0.0486036	familiarity	0.00735127
metaphor	0.00322439	consciousness	-0.0314022	empathy	0.0116719	episodic memory	-0.0509809	humor	0.00648657
remembering	0.00207471	risk	-0.0319004	communication	0.00446549	semantic processing	-0.0556504	default mode network	0.00618575
sustained attention	0.00196422	phonological processing	-0.0343343	syntax	0.000721138	sentence comprehension	-0.0576241	theory of mind	0.000308974
language processing	0.0016033	rule	-0.0395555	prosody	-0.00364837	phonological processing	-0.0597809	meaning	-0.000226237
maintenance	-0.00318106	loss	-0.041267	memory encoding	-0.00753452	meaning	-0.0639739	retention	-0.0017527
sentence comprehension	-0.00535526	spatial attention	-0.0497157	sleep	-0.00875113	concept	-0.067861	expectancy	-0.00316172
concept	-0.00739847	humor	-0.0498001	visual attention	-0.0141345	language processing	-0.0685073	retrieval	-0.00345041
phonological processing	-0.0075473	mental imagery	-0.0518685	melody	-0.0143785	empathy	-0.0707342	induction	-0.00760613
language	-0.00769748	visual search	-0.0612307	cognitive control	-0.0156348	comprehension	-0.0721635	sentence comprehension	-0.00850737
semantic processing	-0.00887939	recall	-0.066771	integration	-0.0189198	metaphor	-0.0726517	inference	-0.0122628
inference	-0.0114704	choice	-0.0678558	retention	-0.0192786	learning	-0.0727368	visual attention	-0.012493
goal	-0.0115088	eating	-0.0718102	language	-0.0210168	consolidation	-0.0740703	gaze	-0.0163684
meaning	-0.012697	search	-0.0749518	task switching	-0.0229959	theory of mind	-0.0747308	object recognition	-0.0172095
strategy	-0.0143182	goal	-0.0756151	speech perception	-0.0439927	memory	-0.0759778	reading	-0.01736
speech production	-0.0147077	extinction	-0.0769898	executive control	-0.0457564	response selection	-0.0788341	short term memory	-0.0190561
prosody	-0.01516	task switching	-0.0779168	phonological processing	-0.0531929	impulsivity	-0.0838482	memory encoding	-0.0239077
motor control	-0.0152538	deception	-0.0836097	induction	-0.0539508	working memory	-0.0887142	action	-0.0256731
comprehension	-0.0171761	intelligence	-0.0985341	face perception	-0.0730834	semantic memory	-0.089974	intention	-0.0263975
melody	-0.0220504	decision making	-0.0985363	pain	-0.0734281	maintenance	-0.0907735	selective attention	-0.0316063
communication	-0.0225926	semantic processing	-0.0987036	strategy	-0.0819428	pain	-0.0978351	consciousness	-0.0330831
induction	-0.0235507	attention	-0.0989852	motor learning	-0.0856951	familiarity	-0.103294	belief	-0.0349053
listening	-0.0237359	navigation	-0.103825	consciousness	-0.0957357	narrative	-0.108092	decision	-0.0353733
consciousness	-0.0269443	short term memory	-0.106012	navigation	-0.0965644	task switching	-0.10846	navigation	-0.0426177
integration	-0.0293097	planning	-0.106327	object recognition	-0.099114	sleep	-0.110056	executive function	-0.043303
navigation	-0.0305701	memory encoding	-0.111821	speech production	-0.105537	thought	-0.112037	phonological processing	-0.0445376
search	-0.0315818	concept	-0.118574	rule	-0.107289	planning	-0.112727	uncertainty	-0.0499856
speech perception	-0.0321434	uncertainty	-0.125776	selective attention	-0.111676	belief	-0.117038	prospective memory	-0.0507614
syntax	-0.0334552	social cognition	-0.128909	response selection	-0.119226	default mode network	-0.119655	intelligence	-0.0530627
retention	-0.0387285	semantic memory	-0.133725	gaze	-0.119792	context	-0.121826	judgment	-0.056593
humor	-0.0407222	inference	-0.134908	reading	-0.125929	intention	-0.122323	search	-0.0581616
face perception	-0.0423465	narrative	-0.13525	motor control	-0.126242	anticipation	-0.125502	task switching	-0.063837
selective attention	-0.0445398	remembering	-0.135776	motor imagery	-0.126271	rule	-0.13006	spatial attention	-0.0642728
short term memory	-0.0468611	impulsivity	-0.137497	planning	-0.133439	judgment	-0.137029	deception	-0.0656363
reading	-0.048602	thought	-0.148021	skill	-0.139755	reward	-0.149526	mental imagery	-0.0660227
object recognition	-0.0514718	prospective memory	-0.162118	naming	-0.144054	choice	-0.154307	response selection	-0.0684951
movement	-0.0556885	intention	-0.171482	mental imagery	-0.159538	expectancy	-0.159361	cognitive control	-0.0745232
mental rotation	-0.0598623	episodic memory	-0.181391	executive function	-0.162574	emotion regulation	-0.160588	visual search	-0.0783661
skill	-0.0603776	strategy	-0.188511	goal	-0.167299	intelligence	-0.17263	spatial working memory	-0.080336
mental imagery	-0.0692768	theory of mind	-0.209308	search	-0.169227	memory retrieval	-0.178873	strategy	-0.0855317
visual attention	-0.0710438	memory retrieval	-0.214223	maintenance	-0.171908	retrieval	-0.179319	rule	-0.0881081
naming	-0.0743855	autobiographical memory	-0.219646	spatial attention	-0.178813	deception	-0.185113	mental rotation	-0.0906434
attention	-0.0769757	belief	-0.223205	working memory	-0.181714	response inhibition	-0.188005	memory retrieval	-0.0958454
spatial working memory	-0.0775068	memory	-0.226512	mental rotation	-0.189322	reasoning	-0.190072	maintenance	-0.099313
visual search	-0.0814527	familiarity	-0.241722	spatial working memory	-0.189827	prospective memory	-0.1936	working memory	-0.100354
motor imagery	-0.0882204	judgment	-0.242124	visual search	-0.200293	cognitive control	-0.193661	reasoning	-0.120318
gaze	-0.0932664	retrieval	-0.246443	movement	-0.204704	decision making	-0.196646	attention	-0.129152
action	-0.0985792	default mode network	-0.253296	action	-0.221252	decision	-0.200697	goal	-0.130057
spatial attention	-0.100646	reasoning	-0.27924	attention	-0.225064	uncertainty	-0.207902	planning	-0.132168

## Sheet: 58_attention
cluster_1		cluster_2
spatial attention	0.342358	planning	0.2655
visual search	0.341174	working memory	0.264492
mental rotation	0.267366	maintenance	0.255797
gaze	0.244311	cognitive control	0.247844
spatial working memory	0.243705	task switching	0.225124
object recognition	0.23326	reasoning	0.213749
search	0.215184	memory retrieval	0.207315
selective attention	0.212877	rule	0.203225
mental imagery	0.211944	uncertainty	0.184516
action	0.203338	decision	0.181513
navigation	0.184133	goal	0.171215
visual attention	0.177853	deception	0.168819
face perception	0.172398	prospective memory	0.168115
strategy	0.1551	response inhibition	0.161652
naming	0.14582	retrieval	0.150242
goal	0.117216	response selection	0.144589
reading	0.106961	phonological processing	0.142149
consciousness	0.102148	strategy	0.134445
movement	0.0967317	intelligence	0.129696
motor imagery	0.0821073	context	0.114797
executive function	0.0718504	expectancy	0.106776
working memory	0.0687456	executive control	0.0982993
memory encoding	0.0681371	mental rotation	0.0893036
maintenance	0.0680033	decision making	0.0864481
executive control	0.0591579	intention	0.0846967
planning	0.0548824	judgment	0.081016
induction	0.0441268	memory	0.0710576
skill	0.0432128	memory encoding	0.0673729
response selection	0.0338693	semantic memory	0.0661948
extinction	0.0305845	belief	0.0643344
short term memory	0.0140734	emotion regulation	0.0599439
motor control	0.0121229	narrative	0.0581246
motor learning	-0.00680204	semantic processing	0.0572666
emotional expression	-0.00882722	meaning	0.0528566
associative memory	-0.0169489	language	0.0454713
retention	-0.0172247	metaphor	0.0452308
episodic memory	-0.0187255	theory of mind	0.0414611
facial expression	-0.0188931	consciousness	0.0382602
sequence learning	-0.0236322	sleep	0.0381523
phonological processing	-0.0239551	episodic memory	0.0371941
task switching	-0.0280686	sentence comprehension	0.0350334
social cognition	-0.0315628	spatial working memory	0.0326657
rule	-0.0400196	choice	0.032343
habit	-0.044126	default mode network	0.0317205
syntax	-0.0450062	empathy	0.027806
communication	-0.0479048	action	0.0224271
sustained attention	-0.054803	familiarity	0.0218874
humor	-0.057807	short term memory	0.0184519
remembering	-0.0608368	concept	0.016831
speech production	-0.0623953	executive function	0.0141024
anxiety	-0.0672544	reading	0.010292
semantic processing	-0.0696282	learning	0.00838915
sleep	-0.0700968	anticipation	0.0022687
speech perception	-0.0708876	navigation	0.00201183
language	-0.0775951	sustained attention	-0.000388369
melody	-0.0777479	comprehension	-0.00136943
rehearsal	-0.0800592	impulsivity	-0.00462634
integration	-0.0817095	humor	-0.00859193
eating	-0.0819189	reward	-0.0094014
empathy	-0.0822356	induction	-0.00946141
risk	-0.0837119	autobiographical memory	-0.0105518
sentence comprehension	-0.0841649	thought	-0.0122295
learning	-0.08417	eating	-0.0148427
memory retrieval	-0.0860575	pain	-0.0208378
pain	-0.0865942	social cognition	-0.0229047
meaning	-0.0876188	communication	-0.0262105
memory	-0.0887217	risk	-0.029264
semantic memory	-0.089035	language processing	-0.0295549
loss	-0.0891754	loss	-0.030468
inference	-0.0893238	rehearsal	-0.036762
stress	-0.0962554	consolidation	-0.0377378
prosody	-0.09865	visual search	-0.0395857
autobiographical memory	-0.101615	inference	-0.0399981
recall	-0.10192	remembering	-0.0430594
listening	-0.107496	extinction	-0.0449508
metaphor	-0.110985	recall	-0.0487222
fear	-0.11281	skill	-0.0509657
cognitive control	-0.114736	sequence learning	-0.0528224
context	-0.115426	retention	-0.052981
thought	-0.119468	integration	-0.0549248
arousal	-0.1216	habit	-0.0563676
concept	-0.123385	syntax	-0.0566581
consolidation	-0.125079	emotion	-0.0575103
language processing	-0.127448	object recognition	-0.0592626
reasoning	-0.130687	movement	-0.060041
response inhibition	-0.132901	prosody	-0.0603599
familiarity	-0.133077	stress	-0.0614564
anticipation	-0.135595	selective attention	-0.0639754
expectancy	-0.135743	motor control	-0.0706386
comprehension	-0.137963	melody	-0.0710288
impulsivity	-0.139181	motor learning	-0.0725054
theory of mind	-0.142433	spatial attention	-0.0736201
prospective memory	-0.142506	listening	-0.076184
retrieval	-0.142986	motor imagery	-0.0797984
default mode network	-0.15524	associative memory	-0.0798603
decision	-0.15749	search	-0.0802861
belief	-0.160813	anxiety	-0.0836908
judgment	-0.162275	facial expression	-0.0850837
intention	-0.165088	face perception	-0.0874754
deception	-0.168784	speech perception	-0.0880924
emotion	-0.172359	gaze	-0.0888633
intelligence	-0.17497	fear	-0.0948747
narrative	-0.180447	naming	-0.0953859
reward	-0.183421	speech production	-0.0976204
choice	-0.184239	arousal	-0.100321
uncertainty	-0.184675	mental imagery	-0.110975
decision making	-0.195694	emotional expression	-0.113698
emotion regulation	-0.196693	visual attention	-0.173818

## Sheet: 91_autobiographical memory
cluster_1		cluster_2
remembering	0.201112	default mode network	0.507854
associative memory	0.178796	theory of mind	0.455751
episodic memory	0.177171	belief	0.445483
recall	0.170555	familiarity	0.424144
memory	0.145997	retrieval	0.370499
emotional expression	0.136607	judgment	0.370106
anxiety	0.132305	memory	0.367513
fear	0.129955	narrative	0.360458
thought	0.127637	thought	0.352528
emotion	0.121049	remembering	0.33492
facial expression	0.117049	intention	0.333018
theory of mind	0.11221	episodic memory	0.323561
arousal	0.110584	reasoning	0.296166
semantic memory	0.0975154	humor	0.257019
default mode network	0.0968792	concept	0.25336
navigation	0.0952702	semantic memory	0.245743
humor	0.0935783	inference	0.240657
stress	0.0863071	social cognition	0.236138
retrieval	0.085133	decision making	0.233631
familiarity	0.0848668	emotion	0.228964
concept	0.0815685	recall	0.227077
narrative	0.079916	memory retrieval	0.205112
social cognition	0.0735777	impulsivity	0.195127
semantic processing	0.0712853	prospective memory	0.193849
comprehension	0.0691049	choice	0.185778
habit	0.0686798	comprehension	0.178786
extinction	0.0639424	uncertainty	0.167066
face perception	0.0618432	semantic processing	0.148676
belief	0.0613941	stress	0.139229
communication	0.0572739	arousal	0.133756
syntax	0.0552922	language processing	0.130963
language processing	0.0540175	intelligence	0.125523
gaze	0.0505591	associative memory	0.123755
intention	0.0485916	short term memory	0.11636
listening	0.0470385	deception	0.112958
metaphor	0.0437372	metaphor	0.0932821
integration	0.0410439	reward	0.0879436
prosody	0.0362504	fear	0.0787073
visual attention	0.0352282	loss	0.0705774
spatial attention	0.0321637	sentence comprehension	0.0679362
loss	0.0316677	meaning	0.0646106
speech perception	0.0295905	extinction	0.0526915
memory encoding	0.0292412	visual attention	0.0508439
choice	0.0287893	eating	0.0505328
judgment	0.0274922	risk	0.0503292
reward	0.026331	rehearsal	0.0438857
learning	0.0260007	memory encoding	0.0269871
short term memory	0.0248574	emotion regulation	0.0236335
executive control	0.0238847	strategy	0.0223204
risk	0.0233977	syntax	0.0158851
inference	0.0232366	navigation	0.0158265
language	0.0186165	anxiety	0.013032
meaning	0.0183933	consolidation	0.00335598
rehearsal	0.0177054	sustained attention	-0.00143964
reading	0.0172631	communication	-0.00367213
object recognition	0.0171498	task switching	-0.00923316
selective attention	0.016676	emotional expression	-0.0149949
decision making	0.0144637	habit	-0.0177763
sentence comprehension	0.0143349	listening	-0.0212733
strategy	0.0140796	language	-0.0239983
eating	0.0140495	decision	-0.0299713
context	0.0137067	context	-0.0344709
impulsivity	0.0119565	facial expression	-0.0346128
naming	0.0118586	phonological processing	-0.0349844
mental imagery	0.0117908	consciousness	-0.0360802
emotion regulation	0.00750191	integration	-0.0431078
consciousness	0.00450345	retention	-0.0488464
melody	0.00384122	learning	-0.049282
motor learning	-0.000604169	face perception	-0.053969
anticipation	-0.00222208	sequence learning	-0.0569585
visual search	-0.00283957	sleep	-0.0585629
sustained attention	-0.00524204	prosody	-0.0594023
induction	-0.0123338	anticipation	-0.0613301
empathy	-0.0137921	expectancy	-0.0636881
search	-0.0158989	executive control	-0.0720517
mental rotation	-0.0181205	gaze	-0.0794164
sequence learning	-0.0185283	cognitive control	-0.081551
speech production	-0.0190272	melody	-0.0835876
retention	-0.0239947	speech perception	-0.0872965
attention	-0.0249755	reading	-0.0934813
task switching	-0.0259213	induction	-0.0941396
sleep	-0.0263294	planning	-0.0942408
consolidation	-0.0269358	object recognition	-0.102654
prospective memory	-0.0269394	mental imagery	-0.1166
motor control	-0.0269506	selective attention	-0.118545
phonological processing	-0.0271039	response inhibition	-0.131505
uncertainty	-0.0274952	spatial attention	-0.136112
reasoning	-0.0277141	empathy	-0.138107
memory retrieval	-0.033508	goal	-0.138639
skill	-0.0336565	naming	-0.142588
action	-0.0404097	motor learning	-0.148856
spatial working memory	-0.0404149	rule	-0.151184
motor imagery	-0.0412472	search	-0.155952
intelligence	-0.0546309	attention	-0.159325
movement	-0.0547475	mental rotation	-0.180758
deception	-0.0590765	skill	-0.187182
pain	-0.0598498	visual search	-0.188612
expectancy	-0.0614967	motor imagery	-0.189728
executive function	-0.0689069	response selection	-0.197855
decision	-0.0692776	spatial working memory	-0.205673
goal	-0.0808233	maintenance	-0.205841
response inhibition	-0.0819324	speech production	-0.206665
response selection	-0.0856435	executive function	-0.211656
planning	-0.0867112	motor control	-0.214842
maintenance	-0.0902118	working memory	-0.218623
cognitive control	-0.0988211	action	-0.255281
working memory	-0.101752	pain	-0.273209
rule	-0.108335	movement	-0.307754

## Sheet: 103_belief
cluster_1		cluster_2		cluster_3		cluster_4		cluster_5		cluster_6		cluster_7		cluster_8		cluster_9
default mode network	0.605843	theory of mind	0.497668	cognitive control	0.452516	emotion	0.495132	deception	0.515528	theory of mind	0.380503	empathy	0.270425	reasoning	0.43362	judgment	0.490242
autobiographical memory	0.585844	narrative	0.483918	expectancy	0.374016	theory of mind	0.48749	intention	0.477423	intention	0.285111	metaphor	0.248133	episodic memory	0.396397	deception	0.423768
theory of mind	0.57036	humor	0.477131	prospective memory	0.362887	inference	0.464083	uncertainty	0.460551	autobiographical memory	0.284096	narrative	0.236078	default mode network	0.391884	narrative	0.417618
intention	0.470339	judgment	0.4565	intelligence	0.350021	judgment	0.448684	theory of mind	0.441608	narrative	0.272536	comprehension	0.235551	retrieval	0.382831	intention	0.385494
familiarity	0.468944	autobiographical memory	0.435943	rule	0.340321	default mode network	0.429117	reasoning	0.408429	judgment	0.258891	language	0.231346	autobiographical memory	0.373978	concept	0.368442
judgment	0.461006	intention	0.406898	response inhibition	0.322544	narrative	0.416142	judgment	0.38455	default mode network	0.251658	language processing	0.220937	memory retrieval	0.345173	theory of mind	0.34454
reasoning	0.451975	concept	0.40532	uncertainty	0.304381	intention	0.377736	intelligence	0.371208	humor	0.2228	response inhibition	0.219108	theory of mind	0.323584	comprehension	0.337003
retrieval	0.444027	comprehension	0.375903	response selection	0.297258	autobiographical memory	0.376394	default mode network	0.346108	inference	0.201703	sentence comprehension	0.209677	prospective memory	0.299924	reasoning	0.335028
narrative	0.40975	familiarity	0.367329	working memory	0.293356	decision making	0.373958	narrative	0.333858	emotion	0.19489	context	0.209233	familiarity	0.28413	inference	0.329039
memory	0.401803	default mode network	0.364776	planning	0.286695	familiarity	0.372445	prospective memory	0.333292	familiarity	0.178101	emotion	0.1946	memory	0.281972	sentence comprehension	0.324312
episodic memory	0.372852	inference	0.317241	deception	0.271823	arousal	0.332924	decision making	0.280574	social cognition	0.15613	communication	0.190664	navigation	0.265068	language processing	0.313274
thought	0.356135	language processing	0.312878	reasoning	0.258109	uncertainty	0.326301	autobiographical memory	0.262483	thought	0.14858	listening	0.184996	thought	0.253802	metaphor	0.312843
remembering	0.320385	memory	0.294301	decision	0.230556	intelligence	0.315696	response inhibition	0.25427	uncertainty	0.138688	theory of mind	0.184751	semantic memory	0.238085	meaning	0.30303
prospective memory	0.305464	retrieval	0.29381	maintenance	0.219883	thought	0.3131	retrieval	0.225736	concept	0.135112	meaning	0.182367	remembering	0.228669	humor	0.278757
memory retrieval	0.303706	reasoning	0.284393	memory retrieval	0.166283	concept	0.30014	familiarity	0.211878	memory	0.133853	humor	0.18154	judgment	0.213654	familiarity	0.256154
semantic memory	0.276182	metaphor	0.274365	goal	0.160545	choice	0.29285	cognitive control	0.195604	comprehension	0.132276	deception	0.179264	planning	0.188401	uncertainty	0.254666
humor	0.275706	emotion	0.247678	decision making	0.146462	impulsivity	0.291854	memory retrieval	0.190454	deception	0.130177	prosody	0.169287	strategy	0.185796	intelligence	0.248213
uncertainty	0.269546	recall	0.245159	task switching	0.138815	language processing	0.286618	impulsivity	0.1899	reasoning	0.129923	intention	0.167876	humor	0.177065	language	0.2478
social cognition	0.266233	sentence comprehension	0.238736	emotion regulation	0.116724	comprehension	0.283986	emotion regulation	0.183958	remembering	0.123474	emotion regulation	0.165847	narrative	0.164784	semantic processing	0.213187
decision making	0.256566	meaning	0.235684	choice	0.101449	metaphor	0.25007	choice	0.183153	language processing	0.119954	integration	0.153395	intention	0.150113	decision	0.206522
deception	0.235018	semantic processing	0.235051	context	0.100476	reward	0.245139	inference	0.169996	retrieval	0.118317	concept	0.149374	decision making	0.143698	retrieval	0.205304
inference	0.228175	short term memory	0.213378	executive function	0.0927048	recall	0.232526	decision	0.166245	recall	0.114971	facial expression	0.144362	social cognition	0.138575	short term memory	0.203021
concept	0.225471	semantic memory	0.20975	impulsivity	0.083546	memory	0.21983	humor	0.160721	decision making	0.10938	syntax	0.13718	goal	0.130447	phonological processing	0.199029
impulsivity	0.216822	deception	0.208856	reward	0.0658032	fear	0.213884	emotion	0.158701	impulsivity	0.10816	speech perception	0.125891	impulsivity	0.106591	emotion regulation	0.196729
intelligence	0.186629	remembering	0.208562	anticipation	0.0650516	retrieval	0.213264	memory	0.145839	arousal	0.0995228	speech production	0.120883	uncertainty	0.10333	emotion	0.195608
choice	0.184204	thought	0.195484	sleep	0.0643986	reasoning	0.212479	thought	0.143773	intelligence	0.0975279	semantic processing	0.118586	choice	0.0882994	default mode network	0.188865
recall	0.182297	language	0.187659	intention	0.0583189	deception	0.21213	concept	0.13234	episodic memory	0.0952731	judgment	0.117246	deception	0.0785216	consolidation	0.172996
emotion	0.177678	uncertainty	0.164008	attention	0.0582122	social cognition	0.21154	language processing	0.130199	metaphor	0.0897321	uncertainty	0.116024	task switching	0.0697017	context	0.157458
comprehension	0.122603	episodic memory	0.15604	eating	0.0561766	humor	0.207882	expectancy	0.129847	communication	0.0871997	rehearsal	0.112459	mental rotation	0.058514	autobiographical memory	0.151561
semantic processing	0.105141	syntax	0.142004	retrieval	0.0513561	emotion regulation	0.193474	reward	0.121628	semantic memory	0.0681341	consolidation	0.111963	attention	0.054906	rehearsal	0.148029
stress	0.0967165	decision making	0.139528	consolidation	0.0501234	sentence comprehension	0.191738	semantic memory	0.0961902	sentence comprehension	0.0678395	phonological processing	0.111955	intelligence	0.0504455	memory	0.147958
short term memory	0.090442	intelligence	0.138758	pain	0.0453399	consolidation	0.188255	social cognition	0.0959511	gaze	0.0667758	decision	0.111748	response selection	0.0383503	memory retrieval	0.147766
strategy	0.0781185	social cognition	0.135918	learning	0.043285	remembering	0.188099	task switching	0.0940922	rehearsal	0.0645584	pain	0.110745	loss	0.0376809	decision making	0.14393
arousal	0.0690567	rehearsal	0.135376	strategy	0.0350251	stress	0.180429	short term memory	0.0939008	choice	0.0642096	task switching	0.107076	visual attention	0.0369734	task switching	0.134813
reward	0.0687369	impulsivity	0.124882	loss	0.0339543	meaning	0.177315	comprehension	0.0906487	fear	0.0589416	reading	0.10273	extinction	0.032126	response inhibition	0.130238
language processing	0.0657221	memory retrieval	0.124286	judgment	0.0327301	semantic processing	0.176809	consolidation	0.0878778	short term memory	0.0573234	fear	0.0942638	concept	0.0289235	recall	0.129643
associative memory	0.0656466	listening	0.100513	executive control	0.0301204	short term memory	0.120735	episodic memory	0.0653432	facial expression	0.0555886	cognitive control	0.0921869	eating	0.0166315	empathy	0.126323
eating	0.0602966	phonological processing	0.0989319	empathy	0.0298624	rehearsal	0.10669	sustained attention	0.0540832	prospective memory	0.0548932	anticipation	0.0901255	spatial working memory	0.0122436	impulsivity	0.115119
loss	0.0601425	associative memory	0.096858	risk	0.0297208	eating	0.105046	remembering	0.0523923	associative memory	0.0519768	intelligence	0.0901123	consciousness	0.0121604	cognitive control	0.114054
extinction	0.04868	communication	0.0964572	sustained attention	0.0139064	prospective memory	0.101353	sentence comprehension	0.0490807	semantic processing	0.050538	arousal	0.0859315	risk	0.00964633	reading	0.10656
risk	0.0377816	emotion regulation	0.0944473	phonological processing	0.00365347	language	0.100544	communication	0.0484993	meaning	0.0497461	melody	0.0795747	stress	0.00860311	rule	0.105759
sentence comprehension	0.0366665	consolidation	0.0772238	sequence learning	-0.000951001	empathy	0.0970996	loss	0.0477677	stress	0.0446394	reward	0.0750973	memory encoding	0.00746659	semantic memory	0.0975821
task switching	0.0350986	arousal	0.0760344	induction	-0.00208911	context	0.0969962	metaphor	0.0469022	eating	0.0434889	inference	0.065604	inference	0.00725831	syntax	0.0895704
metaphor	0.0349227	reading	0.0706187	mental rotation	-0.00643847	loss	0.0904249	rehearsal	0.0437763	reward	0.0405639	expectancy	0.0637745	cognitive control	0.00668016	expectancy	0.0889291
navigation	0.0336862	choice	0.0672482	memory encoding	-0.00656776	decision	0.089847	eating	0.0392167	emotion regulation	0.0403429	anxiety	0.0621347	sleep	0.00314689	sustained attention	0.0760231
meaning	0.0173707	integration	0.0603907	spatial working memory	-0.0108062	associative memory	0.0834329	risk	0.032855	syntax	0.0373663	short term memory	0.0615336	recall	0.00261124	listening	0.05598
emotion regulation	0.0168148	task switching	0.0549346	consciousness	-0.0112053	listening	0.0812832	sleep	0.0305476	empathy	0.0246387	habit	0.0537818	reward	0.000273207	communication	0.0524233
memory encoding	0.0143576	memory encoding	0.0458348	default mode network	-0.0157434	communication	0.0785614	recall	0.0271606	listening	0.0205096	learning	0.0487873	semantic processing	-0.0084943	choice	0.0436475
rehearsal	0.0135625	prospective memory	0.0432714	retention	-0.0239403	semantic memory	0.0751536	arousal	0.0270167	loss	0.0183881	executive control	0.0477371	working memory	-0.01202	prospective memory	0.0278051
visual attention	0.00708712	fear	0.0425254	theory of mind	-0.0250358	anxiety	0.071904	stress	0.0240856	anxiety	0.0170642	recall	0.0407794	retention	-0.0147516	reward	0.0254653
sustained attention	0.00451625	context	0.0404638	semantic memory	-0.0397378	syntax	0.0711042	rule	0.0234589	language	0.0149277	sustained attention	0.0377156	associative memory	-0.0196989	maintenance	0.0237219
fear	0.000958985	stress	0.0369075	narrative	-0.0417823	risk	0.0699542	planning	0.0218844	extinction	0.0126249	rule	0.0363328	decision	-0.0199598	memory encoding	0.0205861
decision	-0.0106642	prosody	0.0354537	motor control	-0.0471733	expectancy	0.0697459	context	0.0174515	risk	0.0116583	emotional expression	0.0356368	rule	-0.0300184	eating	0.0196168
consciousness	-0.0194485	sustained attention	0.0320377	rehearsal	-0.0486849	sustained attention	0.0662406	anticipation	0.0121498	consolidation	0.0114748	reasoning	0.035618	short term memory	-0.0313369	integration	0.0188845
planning	-0.0219712	decision	0.0304761	sentence comprehension	-0.0497598	episodic memory	0.0646629	meaning	0.00576696	task switching	0.00777812	maintenance	0.0350827	executive control	-0.0342388	thought	0.0185791
cognitive control	-0.0255815	empathy	0.0266711	motor learning	-0.0526835	anticipation	0.0452097	empathy	0.00183057	sustained attention	0.00264968	decision making	0.0336108	spatial attention	-0.0348971	prosody	0.00180862
consolidation	-0.025884	reward	0.0196563	short term memory	-0.056702	facial expression	0.0363164	learning	-0.011276	response inhibition	0.00247795	action	0.0288719	sustained attention	-0.0379896	planning	0.00139681
sleep	-0.0341793	eating	0.0121352	inference	-0.0587649	habit	0.030196	response selection	-0.0149408	integration	0.00238822	impulsivity	0.0281761	maintenance	-0.0407702	social cognition	-1.59233e-05
context	-0.0582226	anxiety	0.0107464	communication	-0.0656648	prosody	0.0291744	fear	-0.0203552	context	0.00216389	sleep	0.0216339	executive function	-0.0409766	retention	-0.00938321
communication	-0.058495	facial expression	0.0041312	memory	-0.0673535	integration	0.0248222	semantic processing	-0.0204697	emotional expression	0.00105347	autobiographical memory	0.021095	sequence learning	-0.0411795	arousal	-0.00960883
executive control	-0.0600272	extinction	-0.00122311	language processing	-0.0687987	phonological processing	0.023689	extinction	-0.0267131	prosody	-0.000522705	skill	0.0207466	mental imagery	-0.0421309	working memory	-0.0183482
anxiety	-0.0620127	speech perception	-0.00653395	stress	-0.069071	response inhibition	0.0173973	language	-0.0339066	memory retrieval	-0.00109891	eating	0.0200387	comprehension	-0.0424724	sleep	-0.0336835
expectancy	-0.0633025	retention	-0.0180101	thought	-0.06983	learning	0.0115002	executive control	-0.0359486	habit	-0.00731712	choice	0.0177916	response inhibition	-0.0487111	speech production	-0.0348456
habit	-0.0656903	loss	-0.0217405	social cognition	-0.0703006	emotional expression	0.0111868	listening	-0.0428959	face perception	-0.0131956	induction	0.0118121	emotion	-0.0546868	remembering	-0.0349602
phonological processing	-0.0681922	face perception	-0.0257217	extinction	-0.0722153	memory encoding	-0.000250544	syntax	-0.04414	executive control	-0.0186671	movement	0.0106234	gaze	-0.0649493	consciousness	-0.0371246
syntax	-0.0684827	habit	-0.0277037	metaphor	-0.0736058	task switching	-0.00086161	working memory	-0.0465606	consciousness	-0.0192744	motor learning	0.0104122	learning	-0.0650295	anticipation	-0.0408996
learning	-0.0723519	visual attention	-0.0282165	language	-0.0736491	sequence learning	-0.00148024	phonological processing	-0.057151	memory encoding	-0.021088	working memory	0.0049732	consolidation	-0.0710335	skill	-0.042396
retention	-0.0792831	melody	-0.0356389	navigation	-0.0748712	extinction	-0.00753094	sequence learning	-0.0583281	induction	-0.0234216	risk	-0.000337208	selective attention	-0.0729677	induction	-0.0448826
sequence learning	-0.0820438	risk	-0.0371415	habit	-0.0817375	memory retrieval	-0.0130442	strategy	-0.059357	speech perception	-0.0256279	gaze	-0.00103742	induction	-0.0751947	speech perception	-0.0477433
response inhibition	-0.0862399	emotional expression	-0.0401855	meaning	-0.0839224	melody	-0.022307	retention	-0.0608676	sleep	-0.0261944	motor control	-0.00408369	sentence comprehension	-0.0774731	extinction	-0.0481208
goal	-0.0903755	consciousness	-0.0417707	search	-0.0842782	cognitive control	-0.0269185	habit	-0.0608778	learning	-0.0289042	loss	-0.00445937	rehearsal	-0.0794674	fear	-0.0516188
anticipation	-0.0907848	cognitive control	-0.0460925	melody	-0.0853391	speech perception	-0.0289396	maintenance	-0.064459	visual attention	-0.0297094	naming	-0.00599445	expectancy	-0.0811211	naming	-0.0533683
emotional expression	-0.0955744	expectancy	-0.0482253	emotion	-0.0886343	visual attention	-0.0430682	consciousness	-0.0647454	decision	-0.0336556	stress	-0.00630425	anticipation	-0.0830098	learning	-0.0578918
language	-0.0983037	naming	-0.0538646	familiarity	-0.0939903	reading	-0.0435046	goal	-0.066199	expectancy	-0.0371037	executive function	-0.0099366	arousal	-0.0831506	melody	-0.0610409
gaze	-0.0985884	gaze	-0.0616329	prosody	-0.0962581	retention	-0.044454	prosody	-0.0688286	reading	-0.037245	retrieval	-0.0157155	habit	-0.0924398	associative memory	-0.0631282
facial expression	-0.10217	strategy	-0.0645635	action	-0.0965538	induction	-0.0464836	integration	-0.0758592	anticipation	-0.0379258	memory	-0.0221081	language processing	-0.093854	executive function	-0.0655516
listening	-0.110647	response inhibition	-0.0664284	episodic memory	-0.0991148	sleep	-0.0545095	associative memory	-0.080724	phonological processing	-0.0456149	face perception	-0.0227689	phonological processing	-0.0947386	loss	-0.0655997
face perception	-0.111518	learning	-0.0665116	selective attention	-0.10396	face perception	-0.0686589	anxiety	-0.0906399	sequence learning	-0.045867	consciousness	-0.0236106	communication	-0.100651	stress	-0.0677839
induction	-0.115713	anticipation	-0.0770061	humor	-0.104854	executive control	-0.0698652	induction	-0.0911471	selective attention	-0.0462004	default mode network	-0.0239428	meaning	-0.110561	episodic memory	-0.0699402
attention	-0.12203	executive control	-0.0859603	integration	-0.106267	speech production	-0.0809802	memory encoding	-0.0934865	retention	-0.0466557	associative memory	-0.0246848	visual search	-0.114499	goal	-0.0722125
integration	-0.127822	speech production	-0.0878113	visual search	-0.106595	consciousness	-0.0998104	facial expression	-0.0940857	object recognition	-0.0488866	response selection	-0.0256445	fear	-0.115864	habit	-0.073408
rule	-0.136231	sleep	-0.0894286	movement	-0.108043	gaze	-0.101058	melody	-0.0996563	melody	-0.0490745	motor imagery	-0.0300335	search	-0.117542	sequence learning	-0.0762818
mental imagery	-0.139085	induction	-0.0905255	speech perception	-0.108217	motor learning	-0.101307	motor learning	-0.101146	strategy	-0.0500945	memory encoding	-0.0302995	context	-0.119844	risk	-0.0794906
prosody	-0.140861	rule	-0.0928538	arousal	-0.108675	naming	-0.104028	executive function	-0.114557	spatial attention	-0.0516283	semantic memory	-0.0314971	metaphor	-0.123209	executive control	-0.0826412
selective attention	-0.144565	object recognition	-0.0946248	semantic processing	-0.111091	object recognition	-0.109786	speech perception	-0.117607	navigation	-0.0517449	prospective memory	-0.0315649	syntax	-0.130675	pain	-0.0838513
melody	-0.149454	skill	-0.100187	skill	-0.112801	skill	-0.113845	attention	-0.118359	cognitive control	-0.0527256	familiarity	-0.0401542	emotion regulation	-0.134227	anxiety	-0.0844204
object recognition	-0.153558	sequence learning	-0.103062	object recognition	-0.114967	motor imagery	-0.117127	selective attention	-0.131147	mental imagery	-0.0591042	extinction	-0.0410999	face perception	-0.141529	action	-0.0888831
response selection	-0.162849	planning	-0.114511	speech production	-0.116933	pain	-0.123839	emotional expression	-0.13908	naming	-0.0632417	social cognition	-0.0420954	melody	-0.142618	motor learning	-0.0924607
spatial attention	-0.165095	motor learning	-0.116005	listening	-0.118913	rule	-0.140849	pain	-0.141414	attention	-0.0831433	sequence learning	-0.0443085	anxiety	-0.146193	facial expression	-0.0933826
reading	-0.169505	selective attention	-0.117038	comprehension	-0.122489	selective attention	-0.148052	navigation	-0.14505	executive function	-0.0846254	thought	-0.0446643	object recognition	-0.15317	motor imagery	-0.101162
speech perception	-0.174137	navigation	-0.120851	concept	-0.124047	strategy	-0.156964	gaze	-0.15626	motor learning	-0.0865871	retention	-0.0518667	emotional expression	-0.16233	response selection	-0.105891
mental rotation	-0.177232	spatial attention	-0.136262	fear	-0.125037	motor control	-0.165897	face perception	-0.163904	speech production	-0.092854	object recognition	-0.0586304	facial expression	-0.170399	face perception	-0.111095
search	-0.179025	motor imagery	-0.143662	syntax	-0.130609	action	-0.193018	motor control	-0.170285	search	-0.0990811	planning	-0.0705334	integration	-0.174324	strategy	-0.123391
empathy	-0.180229	maintenance	-0.144837	autobiographical memory	-0.133149	executive function	-0.196725	skill	-0.176526	action	-0.105699	remembering	-0.0720235	listening	-0.175599	selective attention	-0.123761
maintenance	-0.190128	action	-0.148331	reading	-0.136538	maintenance	-0.198433	reading	-0.179655	visual search	-0.107926	goal	-0.0766008	prosody	-0.177864	motor control	-0.138358
working memory	-0.190507	mental imagery	-0.152916	motor imagery	-0.140892	spatial attention	-0.205564	speech production	-0.182925	skill	-0.112818	selective attention	-0.0788296	motor learning	-0.183718	emotional expression	-0.138562
executive function	-0.208888	motor control	-0.171188	face perception	-0.141275	mental imagery	-0.208333	visual attention	-0.189003	rule	-0.119681	memory retrieval	-0.0808222	motor imagery	-0.188504	object recognition	-0.140216
motor learning	-0.212804	goal	-0.171915	anxiety	-0.144744	response selection	-0.209631	search	-0.193117	planning	-0.123445	attention	-0.085568	speech perception	-0.192379	visual attention	-0.153103
spatial working memory	-0.219092	attention	-0.175911	facial expression	-0.151031	planning	-0.211076	object recognition	-0.201477	response selection	-0.126664	episodic memory	-0.0954677	empathy	-0.195059	gaze	-0.154461
visual search	-0.225474	working memory	-0.182323	spatial attention	-0.153111	search	-0.216092	spatial working memory	-0.205771	mental rotation	-0.128153	spatial working memory	-0.101791	motor control	-0.198251	movement	-0.15575
naming	-0.225634	search	-0.182804	gaze	-0.153164	movement	-0.218291	mental rotation	-0.212118	motor imagery	-0.129439	strategy	-0.106373	language	-0.208201	search	-0.167475
motor imagery	-0.261753	visual search	-0.192211	mental imagery	-0.161757	goal	-0.236178	motor imagery	-0.212241	goal	-0.136095	spatial attention	-0.117123	action	-0.223513	attention	-0.169245
skill	-0.265165	mental rotation	-0.194005	remembering	-0.168476	navigation	-0.236548	mental imagery	-0.225281	spatial working memory	-0.138465	search	-0.122681	reading	-0.228597	mental rotation	-0.174841
motor control	-0.284259	executive function	-0.197772	emotional expression	-0.180044	spatial working memory	-0.23939	spatial attention	-0.23499	maintenance	-0.139853	mental rotation	-0.125234	skill	-0.260275	spatial working memory	-0.179078
speech production	-0.306744	pain	-0.202734	associative memory	-0.180326	visual search	-0.240166	action	-0.242337	motor control	-0.140841	visual search	-0.12524	pain	-0.268772	spatial attention	-0.192643
action	-0.314135	spatial working memory	-0.205023	recall	-0.189805	working memory	-0.248294	visual search	-0.250844	pain	-0.145878	mental imagery	-0.134444	naming	-0.283822	visual search	-0.202468
pain	-0.342626	response selection	-0.207969	naming	-0.197627	mental rotation	-0.267596	naming	-0.262955	working memory	-0.163235	visual attention	-0.151962	movement	-0.288694	mental imagery	-0.206708
movement	-0.394984	movement	-0.227773	visual attention	-0.25591	attention	-0.279147	movement	-0.274301	movement	-0.176381	navigation	-0.158476	speech production	-0.313864	navigation	-0.270888

## Sheet: 129_choice
cluster_1		cluster_2		cluster_3
decision	0.380001	thought	0.477709	risk	0.377124
cognitive control	0.367224	decision making	0.458247	loss	0.369208
response inhibition	0.30868	default mode network	0.409016	learning	0.320257
rule	0.301374	arousal	0.3935	anticipation	0.31685
uncertainty	0.300496	emotion	0.388761	reward	0.306129
intelligence	0.277103	reward	0.366302	impulsivity	0.270617
working memory	0.268766	stress	0.357795	arousal	0.253103
decision making	0.266982	impulsivity	0.345071	sequence learning	0.248197
expectancy	0.265876	autobiographical memory	0.322832	stress	0.245636
deception	0.25502	familiarity	0.318577	eating	0.227995
planning	0.240749	fear	0.305995	fear	0.202551
maintenance	0.238395	remembering	0.291827	decision making	0.161732
prospective memory	0.237082	loss	0.245553	emotion regulation	0.154036
reasoning	0.230892	theory of mind	0.243924	emotion	0.151704
emotion regulation	0.211506	belief	0.242956	emotional expression	0.125442
memory retrieval	0.204804	retrieval	0.241009	anxiety	0.115497
context	0.200221	memory	0.233631	facial expression	0.104924
task switching	0.200014	episodic memory	0.229825	response inhibition	0.104509
response selection	0.187456	risk	0.21739	consolidation	0.0945814
reward	0.183319	prospective memory	0.216104	prospective memory	0.0933168
phonological processing	0.163047	social cognition	0.200612	sleep	0.085834
retrieval	0.160817	recall	0.179533	thought	0.0849748
anticipation	0.160266	uncertainty	0.177972	habit	0.0842023
pain	0.127586	inference	0.177441	intelligence	0.0784344
empathy	0.125614	judgment	0.177132	pain	0.0757458
goal	0.123554	intelligence	0.173314	extinction	0.074994
judgment	0.103777	intention	0.15722	expectancy	0.0610573
intention	0.0979753	eating	0.154318	default mode network	0.0560068
impulsivity	0.0959364	anticipation	0.154189	decision	0.0502488
learning	0.0931518	semantic memory	0.151155	empathy	0.0444618
consolidation	0.0913157	narrative	0.150327	cognitive control	0.0433747
sleep	0.0879973	associative memory	0.125373	uncertainty	0.0413018
language	0.0851593	sequence learning	0.125236	social cognition	0.0318591
meaning	0.0816261	anxiety	0.119366	response selection	0.023724
metaphor	0.0789896	emotion regulation	0.114492	associative memory	0.0215578
sentence comprehension	0.0656151	reasoning	0.113382	context	0.0214584
emotion	0.0643671	learning	0.102945	retrieval	0.0205368
narrative	0.0603232	concept	0.0987599	memory	0.019267
eating	0.0561338	consolidation	0.0942596	recall	0.019265
loss	0.05329	emotional expression	0.0844466	motor learning	0.0188427
executive control	0.053188	habit	0.083247	deception	0.0186173
belief	0.0524868	expectancy	0.0666918	episodic memory	0.0177045
risk	0.0494692	memory retrieval	0.0533307	rehearsal	0.0156178
semantic processing	0.0441246	language processing	0.0525143	autobiographical memory	0.0150611
memory	0.0424936	decision	0.0522119	rule	0.0125154
semantic memory	0.0410524	semantic processing	0.0477852	belief	0.0109602
language processing	0.0346122	comprehension	0.0426891	familiarity	0.00946405
executive function	0.0342317	extinction	0.0356804	remembering	0.00508105
concept	0.0329706	humor	0.0300913	sustained attention	0.00437838
familiarity	0.0325624	deception	0.029486	executive control	0.00391458
default mode network	0.0311691	facial expression	0.0269597	reasoning	0.00290228
memory encoding	0.0290007	visual attention	0.0221111	executive function	-0.00135204
thought	0.0249365	context	0.0140442	semantic memory	-0.00183286
comprehension	0.0238789	sustained attention	0.0132021	theory of mind	-0.00347989
sustained attention	0.0190373	sleep	0.00965562	speech production	-0.00600171
arousal	0.0175222	metaphor	0.00880469	language processing	-0.00964086
strategy	0.00662206	memory encoding	-0.00128813	communication	-0.00986634
sequence learning	0.0058062	rehearsal	-0.00577952	prosody	-0.00998288
stress	0.0021718	response inhibition	-0.00846626	melody	-0.0115971
fear	-0.0069158	retention	-0.0124145	memory retrieval	-0.0121496
rehearsal	-0.00879529	melody	-0.0140542	memory encoding	-0.0141414
inference	-0.00965166	listening	-0.016409	speech perception	-0.0158363
theory of mind	-0.013776	navigation	-0.0175312	intention	-0.0165754
melody	-0.0153274	short term memory	-0.0176788	listening	-0.0167036
prosody	-0.0157515	prosody	-0.023038	induction	-0.0177775
retention	-0.0159187	sentence comprehension	-0.0278278	judgment	-0.0178884
short term memory	-0.0185104	syntax	-0.0360528	inference	-0.0184824
attention	-0.0282343	communication	-0.0364377	working memory	-0.0200992
habit	-0.0306212	cognitive control	-0.037372	retention	-0.0214403
induction	-0.031614	executive control	-0.037603	integration	-0.0226578
integration	-0.0318692	meaning	-0.0406175	face perception	-0.0227749
listening	-0.0347388	empathy	-0.0418518	motor control	-0.0234962
speech production	-0.0387394	integration	-0.0470708	planning	-0.023581
consciousness	-0.0390454	task switching	-0.052627	syntax	-0.025705
mental rotation	-0.0424315	strategy	-0.0553737	narrative	-0.0285924
reading	-0.0426449	induction	-0.0565922	task switching	-0.034334
communication	-0.046272	speech perception	-0.0585973	object recognition	-0.0352337
motor control	-0.0539913	face perception	-0.0648419	search	-0.0354723
episodic memory	-0.0569858	pain	-0.0683705	selective attention	-0.0364138
speech perception	-0.0575781	motor learning	-0.0714623	strategy	-0.0365061
syntax	-0.0581123	object recognition	-0.0923451	consciousness	-0.036884
motor learning	-0.0592372	language	-0.095577	navigation	-0.0379578
recall	-0.0652913	consciousness	-0.102806	comprehension	-0.0432355
anxiety	-0.0692473	selective attention	-0.10343	concept	-0.0447115
social cognition	-0.0727518	response selection	-0.105044	metaphor	-0.0456579
humor	-0.0763259	phonological processing	-0.108309	sentence comprehension	-0.0483616
spatial working memory	-0.0802648	motor control	-0.117135	visual attention	-0.0493262
movement	-0.0811699	rule	-0.121681	goal	-0.0513278
action	-0.0818816	planning	-0.124933	language	-0.0515384
skill	-0.0826132	gaze	-0.127433	humor	-0.0522247
extinction	-0.0868255	speech production	-0.129748	movement	-0.0528977
autobiographical memory	-0.0952873	motor imagery	-0.135249	skill	-0.0605694
remembering	-0.095797	mental imagery	-0.136579	semantic processing	-0.0622315
facial expression	-0.109768	search	-0.150944	short term memory	-0.0626715
motor imagery	-0.113689	goal	-0.155704	meaning	-0.0636154
navigation	-0.126112	skill	-0.157177	maintenance	-0.0641636
associative memory	-0.1276	executive function	-0.162464	phonological processing	-0.0722539
emotional expression	-0.12786	spatial attention	-0.169277	naming	-0.0722572
selective attention	-0.129996	mental rotation	-0.170136	motor imagery	-0.0729426
object recognition	-0.14411	naming	-0.171741	gaze	-0.0735495
naming	-0.159455	reading	-0.179723	mental imagery	-0.0742318
face perception	-0.160438	spatial working memory	-0.184306	mental rotation	-0.0820602
search	-0.162395	working memory	-0.188659	reading	-0.0821692
visual search	-0.176884	visual search	-0.189058	spatial working memory	-0.0825986
mental imagery	-0.205027	maintenance	-0.197148	visual search	-0.0882388
spatial attention	-0.224203	movement	-0.213553	spatial attention	-0.0929027
gaze	-0.232034	attention	-0.222879	attention	-0.107175
visual attention	-0.247922	action	-0.254532	action	-0.111284

## Sheet: 135_cognitive control
cluster_1		cluster_2
task switching	0.326429	response inhibition	0.346873
rule	0.306168	response selection	0.319658
phonological processing	0.299492	expectancy	0.313298
working memory	0.290268	rule	0.275841
maintenance	0.286753	working memory	0.263171
decision	0.275767	intelligence	0.250015
reasoning	0.270413	prospective memory	0.229435
planning	0.265153	decision	0.229406
context	0.244848	planning	0.208752
memory retrieval	0.222728	maintenance	0.196497
uncertainty	0.220742	pain	0.190782
deception	0.206323	deception	0.174697
retrieval	0.198314	uncertainty	0.169094
meaning	0.198266	anticipation	0.166044
intelligence	0.184972	reward	0.152549
metaphor	0.183561	empathy	0.142084
judgment	0.183001	decision making	0.141955
language	0.181729	executive function	0.140835
semantic processing	0.176277	choice	0.136678
goal	0.168363	goal	0.134596
response inhibition	0.166355	task switching	0.118785
intention	0.159669	consolidation	0.117806
memory encoding	0.15783	emotion regulation	0.115351
narrative	0.149515	learning	0.112459
prospective memory	0.146849	reasoning	0.104145
emotion regulation	0.145351	sleep	0.103818
sentence comprehension	0.144462	context	0.0921564
expectancy	0.136427	sequence learning	0.0800077
concept	0.118403	memory retrieval	0.0733645
response selection	0.117519	loss	0.0732833
memory	0.11544	eating	0.0727627
comprehension	0.114538	risk	0.0684931
decision making	0.112392	impulsivity	0.0682213
belief	0.101982	motor control	0.054505
reading	0.0992651	executive control	0.0532487
executive control	0.082402	sustained attention	0.0290256
strategy	0.0812799	spatial working memory	0.0206746
theory of mind	0.0747828	motor learning	0.0185464
semantic memory	0.0719845	attention	0.00965815
short term memory	0.0710427	induction	0.00829635
attention	0.0698279	mental rotation	0.00617602
familiarity	0.0648979	retention	0.00204131
language processing	0.0611868	phonological processing	-0.0015101
choice	0.0587379	retrieval	-0.00566428
empathy	0.0443511	movement	-0.00645468
inference	0.0419245	arousal	-0.0100419
sleep	0.0417222	stress	-0.0111473
default mode network	0.0342561	habit	-0.011585
anticipation	0.0260896	speech production	-0.0139573
consolidation	0.0246033	fear	-0.0162039
humor	0.0231872	melody	-0.0195772
rehearsal	0.0155796	memory encoding	-0.0214642
reward	0.0139055	consciousness	-0.0254005
impulsivity	0.0125733	strategy	-0.0280018
learning	0.0114784	emotion	-0.0306389
emotion	0.0106884	belief	-0.0368243
eating	0.00435239	prosody	-0.0371675
action	0.00328389	intention	-0.0386267
mental rotation	0.00271147	communication	-0.0429428
recall	-0.00371628	language	-0.0432037
syntax	-0.00800689	speech perception	-0.0470565
communication	-0.00874591	navigation	-0.0539559
consciousness	-0.00948141	sentence comprehension	-0.0541842
episodic memory	-0.00962021	action	-0.0557052
integration	-0.00973379	rehearsal	-0.056663
autobiographical memory	-0.00993477	thought	-0.0597563
executive function	-0.0138468	listening	-0.061408
thought	-0.0191188	search	-0.0615175
prosody	-0.0232779	metaphor	-0.0621364
sustained attention	-0.0236065	motor imagery	-0.0629313
pain	-0.0253118	skill	-0.0644772
risk	-0.0333752	integration	-0.0655398
skill	-0.0343673	semantic memory	-0.0664319
listening	-0.0354859	extinction	-0.0669273
loss	-0.0394434	language processing	-0.0669394
induction	-0.0420443	judgment	-0.0672115
social cognition	-0.0493874	facial expression	-0.0714207
spatial working memory	-0.0540737	anxiety	-0.0718125
remembering	-0.0582977	selective attention	-0.07518
melody	-0.0593461	meaning	-0.0805855
extinction	-0.0624007	default mode network	-0.083287
habit	-0.0624142	syntax	-0.0953278
retention	-0.0624598	visual search	-0.0964583
naming	-0.0632719	memory	-0.100958
stress	-0.06432	emotional expression	-0.101373
speech production	-0.0691427	object recognition	-0.102887
speech perception	-0.0707265	inference	-0.104627
sequence learning	-0.0779245	narrative	-0.104882
arousal	-0.0866626	episodic memory	-0.108805
associative memory	-0.0877635	short term memory	-0.110322
motor learning	-0.0881505	humor	-0.110802
anxiety	-0.0886141	face perception	-0.111189
facial expression	-0.0925985	theory of mind	-0.112153
movement	-0.0929246	comprehension	-0.113961
fear	-0.0934649	semantic processing	-0.117354
selective attention	-0.0941764	reading	-0.119627
object recognition	-0.0974539	social cognition	-0.119796
visual search	-0.0990642	mental imagery	-0.127445
motor imagery	-0.10484	spatial attention	-0.131099
search	-0.104963	concept	-0.135309
face perception	-0.10507	gaze	-0.136398
motor control	-0.106726	familiarity	-0.1424
navigation	-0.106945	associative memory	-0.152171
emotional expression	-0.13137	recall	-0.165759
spatial attention	-0.147162	naming	-0.174183
gaze	-0.153779	remembering	-0.175105
mental imagery	-0.16198	autobiographical memory	-0.182448
visual attention	-0.223505	visual attention	-0.194989

[truncated: 100 more sheets: 145_communication, 147_comprehension, 148_concept, 163_consciousness, 164_consolidation, 167_context, 197_deception, 198_decision, 199_decision making, 207_default mode network, 230_eating, 242_emotion, 245_emotion regulation, 248_emotional expression, 253_empathy, 257_episodic memory, 262_executive control, 263_executive function, 264_expectancy, 270_extinction …]
